# Supplementary material for: Metagenomic Analysis of the Gastrointestinal Phageome and Incorporated Dysbiosis in Children with Persistent Diarrhea of Unknown Etiology in Vietnam
Source: Pathogens. 2025 Sep 29;14(10):985. doi: 10.3390/pathogens14100985 (PMC12567195; doi:10.3390/pathogens14100985)
Supplement: Supplementary file 1 [file pathogens-14-00985-s001.zip]

Archive with 3 entries (3 files):
- 5 Figures S1-S4.pptx
- 5 Table S1.pdf
- 5 Table S2-8.xls
