# Supplementary material for: Metagenomic Analysis of the Gastrointestinal Phageome and Incorporated Dysbiosis in Children with Persistent Diarrhea of Unknown Etiology in Vietnam
Source: Pathogens. 2025 Sep 29;14(10):985. doi: 10.3390/pathogens14100985 (PMC12567195; doi:10.3390/pathogens14100985)
Supplement: Supplementary file 1 [file pathogens-14-00985-s001.zip › 5 Table S2-8.xls]

## Sheet: S2
Table S2. Overview picture on metagenomic data of gastrointestinal phageomes
	PV1	PV2	PV3	PV4	PV5	PV6	PV7	PV8	PV9	PV10	HV1	HV2	HV3	HV4	HV5	HV6	HV7	HV8	HV9	HV10	Mean PV	Mean HV
Total reads	1787058	1085417	1753702	2046141	1594523	1798508	1994224	1914263	1351067	1334919	2873827	1830176	2561668	2327854	2211317	2391446	1784840	2068034	1918072	2038395	1.66598e+06	2.20056e+06
Total clean reads	1787058	1085417	1753702	2046141	1594523	1798508	1994224	1914263	1351067	1334919	2829556	1806848	2515824	2296506	2182136	2354764	1758892	2036530	1888122	2004872	1.66598e+06	2167405
Q30 (%)	92.18	88.21	92.78	93.53	93.13	93.58	92.65	92.98	92.32	93.31	93.27	93.84	92.69	93.53	93.55	93.07	93.24	92.88	92.74	92.71
Unclassified reads	372957	486882	1588505	512450	423703	1200497	1501600	999276	687494	1021958	2678412	1757138	2131223	2194754	2070816	2004478	1561616	2006977	1269956	1762667	879532	1.9438e+06
Classified reads	1414101	598535	165197	1533691	1170820	598011	492624	914987	663573	312961	151144	49710	384601	101752	111320	350286	197276	29553	618166	242205	786450	223601
% classifed	79.1301	55.1433	9.4199	74.9553	73.4276	33.2504	24.7025	47.7984	49.1147	23.4442	5.34	2.75	15.29	4.43	5.10	14.88	11.22	1.45	32.74	12.08	47.0386	5.34
Bacteria (reads)	483445	483623	88837	1417146	1166280	512494	360960	777935	229783	66531	122122	33014	261861	67528	44405	211708	93778	25367	500280	111013	558703	147108
Bacteria (% of total classified)	34.1874	80.8011	53.7764	92.401	99.6122	85.6998	73.2729	85.0214	34.6281	21.2586	80.7984	66.4132	68.0864	66.3653	39.8895	60.4386	47.5364	85.8356	80.9297	45.8343	66.0659	64.2128
Viral reads	26513	449	64964	519	121	2346	1710	56846	575	156882	1327	10472	4370	23660	47770	115143	4172	614	7750	32096	31092.5	24737.4
Viral (% of classified reads)	1.8749	0.0750165	39.3252	0.0338399	0.0103346	0.3923	0.347121	6.21277	0.0866521	50.1283	0.877971	21.0662	1.13624	23.2526	42.9123	32.8711	2.1148	2.07762	1.25371	13.2516	9.84864	14.0814
dsDNA (reads)	26260	381	2094	463	107	2143	1585	56831	515	449	755	3451	442	22914	47584	114923	4014	62	7749	35	9082.8	20192.9
dsDNA (% of viral reads)	99.0458	84.8552	3.22332	89.21	88.4298	91.347	92.6901	99.9736	89.5652	0.286202	56.8953	32.9545	10.1144	96.847	99.6106	99.8089	96.2128	10.0977	99.9871	0.109048	73.8626	60.2637
ssDNA reads	252	68	62846	56	3	168	101	15	16	4	66	39	1398	295	23	212	157	514	1	31930	6352.9	3463.5
ssDNA (% of viral reads)	0.950477	15.1448	96.7397	10.79	2.47934	7.16113	5.90643	0.0263871	2.78261	0.00254969	4.97362	0.372422	31.9908	1.24683	0.0481474	0.184119	3.76318	83.7134	0.0129032	99.4828	14.1983	22.5788
ssRNA reads	1	0	24	0	11	35	24	0	44	156429	506	6982	2530	451	163	8	1	38	0	131	15656.8	1081
ssRNA (% of viral reads)	0.00377173	0	0.0369435	0	9.09091	1.4919	1.40351	0	7.65217	99.7112	38.1311	66.673	57.8947	1.90617	0.341218	0.00694788	0.0239693	6.18893	0	0.408151	11.939	17.1574
Number of contigs (³200 bp)	4222	347	5862	1410	898	606	3469	3193	2029	322	250	136	373	253	90	343	175	85	127	141	2235.8	197.3
N50 (pb)	706	1134	463	789	758	685	972	758	1018	573	706	1134	463	789	758	685	972	758	1018	573	785.6	785.6

## Sheet: S3
Table S3. Taxonomy of bacteriophages in metagenomic data HV1-HV10
Samples	Rank	Rank name	Read number	phylum	class	order	family	genus	species	Phage name	Host genus	Host species
HV1	S	Clostridium phage phiSM101	3	Uroviricota	Caudoviricetes	unclassified	unclassified	unclassified	Clostridium phage phiSM101	Clostridium phage phiSM101	Clostridium	Clostridium perfringens
HV1	S	Cronobacter phage ENT47670	3	Uroviricota	Caudoviricetes	Caudovirales	Siphoviridae	unclassified	Cronobacter phage ENT47670	Cronobacter phage ENT47670	Cronobacter	Cronobacter sakazakii
HV1	S	Punavirus P1	7	Uroviricota	Caudoviricetes	Caudovirales	Myoviridae	Punavirus	Punavirus P1	Escherichia phage	Escherichia	Escherichia coli
HV1	S1	Escherichia phage vB_EcoP_PhAPEC5	8	Uroviricota	Caudoviricetes	Caudovirales	Schitoviridae	Gamaleyavirus	Gamaleyavirus APEC5	Escherichia phage vB_EcoP_PhAPEC5	Escherichia	Escherichia coli
HV1	S1	Klebsiella phage F19	9	Uroviricota	Caudoviricetes	Autographivirales	Autographiviridae	Drulisvirus	Drulisvirus F19	Klebsiella phage F19	Klebsiella	Klebsiella pneumoniae
HV1	S1	Klebsiella phage JD001	5	Uroviricota	Caudoviricetes	Caudovirales	Myoviridae	Jedunavirus	Jedunavirus JD001	Klebsiella phage JD001	Klebsiella	Klebsiella pneumoniae
HV1	S1	Klebsiella phage Kp2	20	Uroviricota	Caudoviricetes	Autographivirales	Autographiviridae	Drulisvirus	Drulisvirus Kp2	Klebsiella phage Kp2	Klebsiella	Klebsiella pneumoniae
HV1	S1	Klebsiella phage KP34	14	Uroviricota	Caudoviricetes	Autographivirales	Autographiviridae	Drulisvirus	Drulisvirus KP34	Klebsiella phage KP34	Klebsiella	Klebsiella pneumoniae
HV1	S1	Klebsiella phage KpV41	5	Uroviricota	Caudoviricetes	Autographivirales	Autographiviridae	Drulisvirus	Drulisvirus KpV41	Klebsiella phage KpV41	Klebsiella	Klebsiella pneumoniae
HV1	S1	Klebsiella phage KpV475	3	Uroviricota	Caudoviricetes	Autographivirales	Autographiviridae	Drulisvirus	Drulisvirus KpV475	Klebsiella phage KpV475	Klebsiella	Klebsiella pneumoniae
HV1	S1	Klebsiella phage NTUH-K2044-K1-1	5	Uroviricota	Caudoviricetes	Autographivirales	Autographiviridae	Drulisvirus	Drulisvirus K244	Klebsiella phage NTUH-K2044-K1-1	Klebsiella	Klebsiella pneumoniae
HV1	S1	Klebsiella phage vB_KpnP_SU503	4	Uroviricota	Caudoviricetes	Autographivirales	Autographiviridae	Drulisvirus	Drulisvirus SU503	Klebsiella phage vB_KpnP_SU503	Klebsiella	Klebsiella pneumoniae
HV1	S1	Klebsiella phage vB_KpnP_SU552A	14	Uroviricota	Caudoviricetes	Autographivirales	Autographiviridae	Drulisvirus	Drulisvirus SU552A	Klebsiella phage vB_KpnP_SU552A	Klebsiella	Klebsiella pneumoniae
HV1	S1	Lactococcus phage D4412	1	Uroviricota	Caudoviricetes	Caudovirales	Siphoviridae	Ceduovirus	Ceduovirus D4412	Lactococcus phage D4412	Lactococcus	Lactococcus lactis
HV1	S1	Lactococcus phage jm2	1	Uroviricota	Caudoviricetes	Caudovirales	Siphoviridae	Skunavirus	Skunavirus jm2	Lactococcus phage jm2	Lactococcus	Lactococcus cremoris
HV1	S1	Lactococcus phage jm3	1	Uroviricota	Caudoviricetes	Caudovirales	Siphoviridae	Skunavirus	Skunavirus jm3	Lactococcus phage jm3	Lactococcus	Lactococcus cremoris
HV1	S1	Lactococcus phage phi7	1	Uroviricota	Caudoviricetes	Caudovirales	Siphoviridae	Skunavirus	Skunavirus sv7	Lactococcus phage phi7	Lactococcus	Lactococcus cremoris
HV1	S1	Propionibacterium phage Attacne	1	Uroviricota	Caudoviricetes	Caudovirales	Siphoviridae	Pahexavirus	Pahexavirus attacne	Propionibacterium phage Attacne	Propionibacterium	Cutibacterium acnes
HV1	S	Propionibacterium phage BruceLethal	10	Uroviricota	Caudoviricetes	Caudovirales	Siphoviridae	Pahexavirus	Propionibacterium phage BruceLethal	Propionibacterium phage BruceLethal	Propionibacterium	Cutibacterium acnes
HV1	S1	Propionibacterium phage P1.1	3	Uroviricota	Caudoviricetes	Caudovirales	Siphoviridae	Pahexavirus	Pahexavirus P11	Propionibacterium phage P1.1	Propionibacterium	Cutibacterium acnes
HV1	S1	Propionibacterium phage P105	1	Uroviricota	Caudoviricetes	Caudovirales	Siphoviridae	Pahexavirus	Pahexavirus P105	Propionibacterium phage P105	Propionibacterium	Cutibacterium acnes
HV1	S	Propionibacterium phage PA1-14	1	Uroviricota	Caudoviricetes	Caudovirales	Siphoviridae	Pahexavirus	Propionibacterium phage PA1-14	Propionibacterium phage PA1-14	Propionibacterium	Cutibacterium acnes
HV1	S1	Propionibacterium phage PAD20	1	Uroviricota	Caudoviricetes	Caudovirales	Siphoviridae	Pahexavirus	Pahexavirus PAD20	Propionibacterium phage PAD20	Propionibacterium	Cutibacterium acnes
HV1	S1	Propionibacterium phage PHL030N00	1	Uroviricota	Caudoviricetes	Caudovirales	Siphoviridae	Pahexavirus	Pahexavirus PHL117M01	Propionibacterium phage PHL030N00	Propionibacterium	Cutibacterium acnes
HV1	S1	Propionibacterium phage PHL070N00	2	Uroviricota	Caudoviricetes	Caudovirales	Siphoviridae	Pahexavirus	Pahexavirus PHL070N00	Propionibacterium phage PHL070N00	Propionibacterium	Cutibacterium acnes
HV1	S1	Propionibacterium phage PHL112N00	3	Uroviricota	Caudoviricetes	Caudovirales	Siphoviridae	Pahexavirus	Pahexavirus PHL112N00	Propionibacterium phage PHL112N00	Propionibacterium	Cutibacterium acnes
HV1	S1	Propionibacterium phage PHL116M00	1	Uroviricota	Caudoviricetes	Caudovirales	Siphoviridae	Pahexavirus	Pahexavirus PHL116M00	Propionibacterium phage PHL116M00	Propionibacterium	Cutibacterium acnes
HV1	S1	Propionibacterium phage PHL150M00	1	Uroviricota	Caudoviricetes	Caudovirales	Siphoviridae	Pahexavirus	Pahexavirus PHL308M00	Propionibacterium phage PHL150M00	Propionibacterium	Cutibacterium acnes
HV1	S1	Propionibacterium phage PHL171M01	1	Uroviricota	Caudoviricetes	Caudovirales	Siphoviridae	Pahexavirus	Pahexavirus PHL171M01	Propionibacterium phage PHL171M01	Propionibacterium	Cutibacterium acnes
HV1	S1	Propionibacterium phage Solid	1	Uroviricota	Caudoviricetes	Caudovirales	Siphoviridae	Pahexavirus	Pahexavirus solid	Propionibacterium phage Solid	Propionibacterium	Cutibacterium acnes
HV1	S1	Salmonella phage SJ46	1	Uroviricota	Caudoviricetes	Caudovirales	Myoviridae	Punavirus	Punavirus SJ46	Salmonella phage SJ46	Salmonella	Salmonella enterica subsp.
HV1	S	Staphylococcus phage StB20	2	Uroviricota	Caudoviricetes	Caudovirales	Siphoviridae	unclassified	Staphylococcus phage StB20	Staphylococcus phage StB20	Staphylococcus	Staphylococcus capitis
HV1	S1	Streptococcus phage 5093	1	Uroviricota	Caudoviricetes	Unclassified	Aliceevansviridae	unclassified	Vansinderenvirus 5093	Streptococcus phage 5093	Streptococcus	Streptococcus thermophilus
HV1	S1	Streptococcus phage Cp1	516	Uroviricota	Caudoviricetes	Caudovirales	Salasmaviridae	Cepunavirus	Cepunavirus Cp1	Streptococcus phage Cp1	Streptococcus	Streptococcus pneumoniae
HV1	S	Streptococcus phage PH10	4	Uroviricota	Caudoviricetes	Caudovirales	Siphoviridae	unclassified	Streptococcus phage PH10	Streptococcus phage PH10	Streptococcus	Streptococcus oralis
HV1	S	Streptococcus phage phiARI0131-2	4	Uroviricota	Caudoviricetes	Caudovirales	Siphoviridae	unclassified	Streptococcus phage phiARI0131-2	Streptococcus phage phiARI0131-2	Streptococcus	Streptococcus pneumoniae
HV1	S	Streptococcus phage SpSL1	8	Uroviricota	Caudoviricetes	Caudovirales	Siphoviridae	unclassified	Streptococcus phage SpSL1	Streptococcus phage SpSL1	Streptococcus	Streptococcus pneumoniae
HV1	S	Streptococcus phage YMC-2011	2	Uroviricota	Caudoviricetes	Caudovirales	Aliceevansviridae	Moineauvirus	Streptococcus phage YMC-2011	Streptococcus phage YMC-2011	Streptococcus	Streptococcus salivarius
HV1	S	Vibrio phage pYD21-A	6	Uroviricota	Caudoviricetes	unclassified	unclassified	unclassified	Vibrio phage pYD21-A	Vibrio phage pYD21-A	Vibrio	Vibrio sp.
HV1	S	Skunavirus Sl4	2	Uroviricota	Caudoviricetes	Caudovirales	Siphoviridae	Skunavirus	Skunavirus Sl4	Lactococcus phage	Lactococcus	Lactococcus cremoris subsp.
HV1	S	Skunavirus bibb29	1	Uroviricota	Caudoviricetes	Caudovirales	Siphoviridae	Skunavirus	Skunavirus bibb29	Lactococcus phage	Lactococcus	Lactococcus lactis
HV1	S	Skunavirus bIL170	1	Uroviricota	Caudoviricetes	Caudovirales	Siphoviridae	Skunavirus	Skunavirus bIL170	Lactococcus phage	Lactococcus	Lactococcus lactis
HV1	S	Skunavirus sv712	1	Uroviricota	Caudoviricetes	Caudovirales	Siphoviridae	Skunavirus	Skunavirus sv712	Lactococcus phage	Lactococcus	Lactococcus lactis
HV1	S	Rockefellervirus CNPH82	5	Uroviricota	Caudoviricetes	Caudovirales	Siphoviridae	Rockefellervirus	Rockefellervirus CNPH82	Staphylococcus phage	Staphylococcus	Staphylococcus epidermidis
HV1	S	Rockefellervirus IPLA5	1	Uroviricota	Caudoviricetes	Caudovirales	Siphoviridae	Rockefellervirus	Rockefellervirus IPLA5	Staphylococcus phage	Staphylococcus	Staphylococcus epidermidis
HV1	S	Rockefellervirus IPLA7	3	Uroviricota	Caudoviricetes	Caudovirales	Siphoviridae	Rockefellervirus	Rockefellervirus IPLA7	Staphylococcus phage	Staphylococcus	Staphylococcus epidermidis
HV1	G	Pahexavirus	11	Uroviricota	Caudoviricetes	Caudovirales	Siphoviridae	Pahexavirus
HV1	G	Skunavirus	3	Uroviricota	Caudoviricetes	Caudovirales	Siphoviridae	Skunavirus
HV1	F	Caudoviricetes	5	Uroviricota	Caudoviricetes	Caudovirales	Siphoviridae
HV1	G	Drulisvirus	43	Uroviricota	Caudoviricetes	Autographivirales	Autographiviridae	Drulisvirus
HV1	G	Phietavirus	3	Uroviricota	Caudoviricetes	Caudovirales	Siphoviridae	Phietavirus
HV1	F1	unclassified Caudoviricetes	1	Uroviricota	Caudoviricetes	unclassified
HV10	S1	Enterobacteria phage mEp235	1	Uroviricota	Caudoviricetes	Caudovirales	Siphoviridae	Nochtlivirus	Nochtlivirus mEp235	Enterobacteria phage mEp235	Enterobacteria	Escherichia coli
HV10	S	Propionibacterium phage BruceLethal	1	Uroviricota	Caudoviricetes	Caudovirales	Siphoviridae	Pahexavirus	Propionibacterium phage BruceLethal	Propionibacterium phage BruceLethal	Propionibacterium	Cutibacterium acnes
HV10	S1	Propionibacterium phage MrAK	1	Uroviricota	Caudoviricetes	Caudovirales	Siphoviridae	Pahexavirus	Pahexavirus mrAK	Propionibacterium phage MrAK	Propionibacterium	Cutibacterium acnes
HV10	S1	Propionibacterium phage Ouroboros	1	Uroviricota	Caudoviricetes	Caudovirales	Siphoviridae	Pahexavirus	Pahexavirus ouroboros	Propionibacterium phage Ouroboros	Propionibacterium	Cutibacterium acnes
HV10	S1	Propionibacterium phage P100_1	1	Uroviricota	Caudoviricetes	Caudovirales	Siphoviridae	Pahexavirus	Pahexavirus P1001	Propionibacterium phage P100_1	Propionibacterium	Cutibacterium acnes
HV10	S1	Propionibacterium phage Wizzo	1	Uroviricota	Caudoviricetes	Caudovirales	Siphoviridae	Pahexavirus	Pahexavirus wizzo	Propionibacterium phage Wizzo	Propionibacterium	Cutibacterium acnes
HV10	S1	Staphylococcus phage phiIPLA-C1C	4	Uroviricota	Caudoviricetes	Caudovirales	Siphoviridae	Sepunavirus	Sepunavirus IPLAC1C	Staphylococcus phage phiIPLA-C1C	Staphylococcus	Staphylococcus aureus
HV10	S	Streptococcus phage EJ-1	4	Uroviricota	Caudoviricetes	Caudovirales	Myoviridae	unclassified	Streptococcus phage EJ-1	Streptococcus phage EJ-1	Streptococcus	Streptococcus pneumoniae
HV10	S	Streptococcus phage PH10	1	Uroviricota	Caudoviricetes	Caudovirales	Siphoviridae	unclassified	Streptococcus phage PH10	Streptococcus phage PH10	Streptococcus	Streptococcus oralis
HV10	S	Streptococcus phage SM1	1	Uroviricota	Caudoviricetes	Caudovirales	Siphoviridae	unclassified	Streptococcus phage SM1	Streptococcus phage SM1	Streptococcus	Streptococcus mitis
HV10	S	Streptococcus phage SpSL1	3	Uroviricota	Caudoviricetes	Caudovirales	Siphoviridae	unclassified	Streptococcus phage SpSL1	Streptococcus phage SpSL1	Streptococcus	Streptococcus pneumoniae
HV10	S	Donellivirus gee	3	Uroviricota	Caudoviricetes	Caudovirales	Myoviridae	Donellivirus	Donellivirus gee	Priestia phage	Priestia	Priestia megaterium
HV10	G	Moineauvirus	1	Uroviricota	Caudoviricetes	Caudovirales	Aliceevansviridae	Moineauvirus
HV10	G	Pahexavirus	10	Uroviricota	Caudoviricetes	Caudovirales	Siphoviridae	Pahexavirus
HV10	F	Caudoviricetes	1	Uroviricota	Caudoviricetes	Caudovirales	Siphoviridae
HV10	F1	unclassified Caudoviricetes	1	Uroviricota	Caudoviricetes	unclassified
HV2	S1	Acinetobacter phage AP22	6	Uroviricota	Caudoviricetes	Caudovirales	Myoviridae	Obolenskvirus	Obolenskvirus AP22	Acinetobacter phage AP22	Acinetobacter	Acinetobacter baumannii
HV2	S1	Acinetobacter phage LZ35	7	Uroviricota	Caudoviricetes	Caudovirales	Myoviridae	Obolenskvirus	Obolenskvirus LZ35	Acinetobacter phage LZ35	Acinetobacter	Acinetobacter baumannii
HV2	S	Acinetobacter phage phiAC-1	1	Uroviricota	Caudoviricetes	unclassified	unclassified	unclassified	Acinetobacter phage phiAC-1	Acinetobacter phage phiAC-1	Acinetobacter	Acinetobacter soli
HV2	S	Acinetobacter phage YMC13/03/R2096	1896	Uroviricota	Caudoviricetes	Caudovirales	Myoviridae	unclassified	Acinetobacter phage YMC13/03/R2096	Acinetobacter phage YMC13/03/R2096	Acinetobacter	Acinetobacter baumannii
HV2	S1	Vibrio phage pYD38-A	2	Uroviricota	Caudoviricetes	Caudovirales	Siphoviridae	Roufvirus	Roufvirus pIS4A	Aeromonas phage	Aeromonas	Aeromonas sp.
HV2	S	Enterobacter phage Tyrion	2	Uroviricota	Caudoviricetes	Caudovirales	Podoviridae	Uetakevirus	Enterobacter phage Tyrion	Enterobacter phage Tyrion	Enterobacter	Enterobacter sp.
HV2	S1	Enterococcus phage EFDG1	1	Uroviricota	Caudoviricetes	Caudovirales	Siphoviridae	Schiekvirus	Schiekvirus EFDG1	Enterococcus phage EFDG1	Enterococcus	Enterococcus faecalis
HV2	S	Escherichia phage HK639	1	Uroviricota	Caudoviricetes	Caudovirales	Siphoviridae	unclassified	Escherichia phage HK639	Escherichia phage HK639	Escherichia	Escherichia coli
HV2	S1	Lactobacillus phage LBR48	2	Uroviricota	Caudoviricetes	Caudovirales	Myoviridae	Anamdongvirus	Anamdongvirus LBR48	Lactobacillus phage LBR48	Lactobacillus	Levilactobacillus brevis
HV2	S1	Lactococcus phage 340	6	Uroviricota	Caudoviricetes	Caudovirales	Siphoviridae	Skunavirus	Skunavirus sv340	Lactococcus phage 340	Lactococcus	Lactococcus cremoris
HV2	S1	Lactococcus phage jm2	6	Uroviricota	Caudoviricetes	Caudovirales	Siphoviridae	Skunavirus	Skunavirus jm2	Lactococcus phage jm2	Lactococcus	Lactococcus cremoris
HV2	S1	Lactococcus phage jm3	4	Uroviricota	Caudoviricetes	Caudovirales	Siphoviridae	Skunavirus	Skunavirus jm3	Lactococcus phage jm3	Lactococcus	Lactococcus cremoris
HV2	S1	Lactococcus phage P680	5	Uroviricota	Caudoviricetes	Caudovirales	Siphoviridae	Skunavirus	Skunavirus P680	Lactococcus phage P680	Lactococcus	Lactococcus lactis subsp.
HV2	S1	Lactococcus phage phi7	9	Uroviricota	Caudoviricetes	Caudovirales	Siphoviridae	Skunavirus	Skunavirus sv7	Lactococcus phage phi7	Lactococcus	Lactococcus cremoris
HV2	S	Lactococcus phage r1t	1	Uroviricota	Caudoviricetes	Caudovirales	Siphoviridae	unclassified	Lactococcus phage r1t	Lactococcus phage r1t	Lactococcus	Lactococcus lactis
HV2	S1	Leuconostoc phage Lmd1	2	Uroviricota	Caudoviricetes	Caudovirales	Mccleskeyvirinae	Limdunavirus	Limdunavirus Lmd1	Leuconostoc phage Lmd1	Leuconostoc	Leuconostoc mesenteroides subsp.
HV2	S1	Leuconostoc phage P793	3	Uroviricota	Caudoviricetes	Caudovirales	Mccleskeyvirinae	Limdunavirus	Limdunavirus P793	Leuconostoc phage P793	Leuconostoc	Leuconostoc pseudomesenteroides
HV2	S1	Leuconostoc phage phiLN03	28	Uroviricota	Caudoviricetes	Caudovirales	Mccleskeyvirinae	Limdunavirus	Limdunavirus LN03	Leuconostoc phage phiLN03	Leuconostoc	Leuconostoc pseudomesenteroides
HV2	S1	Leuconostoc phage phiLN04	11	Uroviricota	Caudoviricetes	Caudovirales	Mccleskeyvirinae	Limdunavirus	Limdunavirus LN04	Leuconostoc phage phiLN04	Leuconostoc	Leuconostoc pseudomesenteroides
HV2	S1	Leuconostoc phage phiLN12	11	Uroviricota	Caudoviricetes	Caudovirales	Mccleskeyvirinae	Limdunavirus	Limdunavirus LN12	Leuconostoc phage phiLN12	Leuconostoc	Leuconostoc pseudomesenteroides
HV2	S1	Leuconostoc phage phiLNTR3	2	Uroviricota	Caudoviricetes	Caudovirales	Mccleskeyvirinae	Unaquatrovirus	Leuconostoc virus LNTR3	Leuconostoc phage phiLNTR3	Leuconostoc	Leuconostoc mesenteroides
HV2	S	Salmonella phage vB_SosS_Oslo	2	Uroviricota	Caudoviricetes	Caudovirales	Siphoviridae	unclassified	Salmonella phage vB_SosS_Oslo	Salmonella phage vB_SosS_Oslo	Salmonella	Salmonella enterica subsp.
HV2	S	Streptococcus phage SpSL1	1	Uroviricota	Caudoviricetes	Caudovirales	Siphoviridae	unclassified	Streptococcus phage SpSL1	Streptococcus phage SpSL1	Streptococcus	Streptococcus pneumoniae
HV2	S	Streptococcus phage YMC-2011	20	Uroviricota	Caudoviricetes	Caudovirales	Aliceevansviridae	Moineauvirus	Streptococcus phage YMC-2011	Streptococcus phage YMC-2011	Streptococcus	Streptococcus salivarius
HV2	S	Vibrio phage 11895-B1	2	Uroviricota	Caudoviricetes	unclassified	unclassified	unclassified	Vibrio phage 11895-B1	Vibrio phage 11895-B1	Vibrio	Vibrio sp.
HV2	S	Geobacillus virus E2	1	Uroviricota	Caudoviricetes	unclassified	unclassified	unclassified	Geobacillus virus E2	Geobacillus phage	Geobacillus	Geobacillus sp
HV2	S	Skunavirus Sl4	2	Uroviricota	Caudoviricetes	Caudovirales	Siphoviridae	Skunavirus	Skunavirus Sl4	Lactococcus phage	Lactococcus	Lactococcus cremoris subsp.
HV2	S	Lactococcus virus jj50	2	Uroviricota	Caudoviricetes	Caudovirales	Siphoviridae	Skunavirus	Lactococcus virus jj50	Lactococcus phage	Lactococcus	Lactococcus lactis
HV2	S	Skunavirus ASCC191	6	Uroviricota	Caudoviricetes	Caudovirales	Siphoviridae	Skunavirus	Skunavirus ASCC191	Lactococcus phage	Lactococcus	Lactococcus lactis
HV2	S	Skunavirus bibb29	3	Uroviricota	Caudoviricetes	Caudovirales	Siphoviridae	Skunavirus	Skunavirus bibb29	Lactococcus phage	Lactococcus	Lactococcus lactis
HV2	S	Skunavirus bIL170	3	Uroviricota	Caudoviricetes	Caudovirales	Siphoviridae	Skunavirus	Skunavirus bIL170	Lactococcus phage	Lactococcus	Lactococcus lactis
HV2	S	Skunavirus CB13	7	Uroviricota	Caudoviricetes	Caudovirales	Siphoviridae	Skunavirus	Skunavirus CB13	Lactococcus phage	Lactococcus	Lactococcus lactis
HV2	S	Skunavirus CB14	13	Uroviricota	Caudoviricetes	Caudovirales	Siphoviridae	Skunavirus	Skunavirus CB14	Lactococcus phage	Lactococcus	Lactococcus lactis
HV2	S	Skunavirus sk1	1	Uroviricota	Caudoviricetes	Caudovirales	Siphoviridae	Skunavirus	Skunavirus sk1	Lactococcus phage	Lactococcus	Lactococcus lactis
HV2	S	Skunavirus sv712	10	Uroviricota	Caudoviricetes	Caudovirales	Siphoviridae	Skunavirus	Skunavirus sv712	Lactococcus phage	Lactococcus	Lactococcus lactis
HV2	S	Brussowvirus ALQ132	1	Uroviricota	Caudoviricetes	Unclassified	Aliceevansviridae	Brussowvirus	Brussowvirus ALQ132	Streptococcus phage	Streptococcus	Streptococcus thermophilus
HV2	S	Moineauvirus Abc2	2	Uroviricota	Caudoviricetes	Unclassified	Aliceevansviridae	Moineauvirus	Moineauvirus Abc2	Streptococcus phage	Streptococcus	Streptococcus thermophilus
HV2	S	Moineauvirus DT1	1	Uroviricota	Caudoviricetes	Unclassified	Aliceevansviridae	Moineauvirus	Moineauvirus DT1	Streptococcus phage	Streptococcus	Streptococcus thermophilus
HV2	S	Moineauvirus mv7201	4	Uroviricota	Caudoviricetes	Unclassified	Aliceevansviridae	Moineauvirus	Moineauvirus mv7201	Streptococcus phage	Streptococcus	Streptococcus thermophilus
HV2	S	Moineauvirus Sfi19	5	Uroviricota	Caudoviricetes	Unclassified	Aliceevansviridae	Moineauvirus	Moineauvirus Sfi19	Streptococcus phage	Streptococcus	Streptococcus thermophilus
HV2	S	Moineauvirus Sfi21	1	Uroviricota	Caudoviricetes	Unclassified	Aliceevansviridae	Moineauvirus	Moineauvirus Sfi21	Streptococcus phage	Streptococcus	Streptococcus thermophilus
HV2	G	Moineauvirus	11	Uroviricota	Caudoviricetes	Caudovirales	Aliceevansviridae	Moineauvirus
HV2	G	Limdunavirus	147	Uroviricota	Caudoviricetes	Caudovirales	Mccleskeyvirinae	Limdunavirus
HV2	G	Pahexavirus	3	Uroviricota	Caudoviricetes	Caudovirales	Siphoviridae	Pahexavirus
HV2	G1	unclassified Skunavirus	2	Uroviricota	Caudoviricetes	Caudovirales	Siphoviridae	Skunavirus	unclassified Skunavirus
HV2	G	Skunavirus	56	Uroviricota	Caudoviricetes	Caudovirales	Siphoviridae	Skunavirus
HV2	F	Caudoviricetes	2	Uroviricota	Caudoviricetes	Caudovirales	Siphoviridae
HV2	G	Obolenskvirus	6	Uroviricota	Caudoviricetes	Caudovirales	Myoviridae	Obolenskvirus
HV2	F1	unclassified Caudoviricetes	1	Uroviricota	Caudoviricetes	unclassified
HV2	F1	unclassified Caudoviricetes	1	Uroviricota	Caudoviricetes	unclassified
HV3	S1	Vibrio phage pYD38-A	50	Uroviricota	Caudoviricetes	Caudovirales	Siphoviridae	Roufvirus	Roufvirus pIS4A	Aeromonas phage	Aeromonas	Aeromonas sp.
HV3	S1	Aeromonas phage Aes012	4	Uroviricota	Caudoviricetes	Caudovirales	Straboviridae	Tulanevirus	Tulanevirus aes12	Aeromonas phage Aes012	Aeromonas	Aeromonas sp.
HV3	S1	Aeromonas phage Aes508	3	Uroviricota	Caudoviricetes	Caudovirales	Straboviridae	Tulanevirus	Tulanevirus aes508	Aeromonas phage Aes508	Aeromonas	Aeromonas salmonicida
HV3	S	Bacteroides phage B124-14	259	Uroviricota	Caudoviricetes	unclassified	unclassified	unclassified	Bacteroides phage B124-14	Bacteroides phage B124-14	Bacteroides	Bacteroides fragilis
HV3	S	Bacteroides phage B40-8	3	Uroviricota	Caudoviricetes	unclassified	unclassified	unclassified	Bacteroides phage B40-8	Bacteroides phage B40-8	Bacteroides	Bacteroides fragilis
HV3	S1	Clostridium phage CDMH1	16	Uroviricota	Caudoviricetes	Caudovirales	Myoviridae	Lubbockvirus	Yongloolinvirus CDMH1	Clostridium phage CDMH1	Clostridium	Clostridioides difficile
HV3	S1	Clostridium phage phiMMP02	20	Uroviricota	Caudoviricetes	Caudovirales	Myoviridae	Colneyvirus	Colneyvirus MMP02	Clostridium phage phiMMP02	Clostridium	Clostridioides sp.
HV3	S1	Clostridium phage phiMMP04	1	Uroviricota	Caudoviricetes	Caudovirales	Myoviridae	Sherbrookevirus	Sherbrookevirus MMP04	Clostridium phage phiMMP04	Clostridium	Clostridioides sp.
HV3	S	Enterobacteria phage mEp460	1	Uroviricota	Caudoviricetes	Caudovirales	Siphoviridae	unclassified	Enterobacteria phage mEp460	Enterobacteria phage mEp460	Enterobacteria	Escherichia coli
HV3	S	Enterobacteria phage Sf101	1	Uroviricota	Caudoviricetes	Caudovirales	Podoviridae	Lederbergvirus	Enterobacteria phage Sf101	Enterobacteria phage Sf101	Enterobacteria	Enterococcus faecalis
HV3	S1	Klebsiella phage KLPN1	6	Uroviricota	Caudoviricetes	Caudovirales	Drexlerviridae	unclassified	Webervirus KLPN1	Klebsiella phage KLPN1	Klebsiella	Klebsiella pneumoniae subsp.
HV3	S1	Klebsiella phage KP36	5	Uroviricota	Caudoviricetes	Caudovirales	Drexlerviridae	unclassified	Webervirus KP36	Klebsiella phage KP36	Klebsiella	Klebsiella pneumoniae
HV3	S1	Klebsiella phage PKP126	11	Uroviricota	Caudoviricetes	Caudovirales	Drexlerviridae	unclassified	Webervirus PKP126	Klebsiella phage PKP126	Klebsiella	Klebsiella pneumoniae
HV3	S	Mycobacterium phage Enkosi	2	Uroviricota	Caudoviricetes	unclassified	Weiservirinae	Anayavirus	Mycobacterium phage Enkosi	Mycobacterium phage Enkosi	Mycobacterium	Mycolicibacterium smegmatis
HV3	S	Salmonella phage SPN9CC	1	Uroviricota	Caudoviricetes	Caudovirales	Podoviridae	Lederbergvirus	Salmonella phage SPN9CC	Salmonella phage SPN9CC	Salmonella	Salmonella sp.
HV3	S	Salmonella phage vB_SosS_Oslo	1	Uroviricota	Caudoviricetes	Caudovirales	Siphoviridae	unclassified	Salmonella phage vB_SosS_Oslo	Salmonella phage vB_SosS_Oslo	Salmonella	Salmonella enterica subsp.
HV3	S	Streptococcus phage phiARI0460-1	2	Uroviricota	Caudoviricetes	Caudovirales	Siphoviridae	unclassified	Streptococcus phage phiARI0460-1	Streptococcus phage phiARI0460-1	Streptococcus	Streptococcus pneumoniae
HV3	S	Streptococcus phage phiNJ2	1	Uroviricota	Caudoviricetes	Caudovirales	Siphoviridae	unclassified	Streptococcus phage phiNJ2	Streptococcus phage phiNJ2	Streptococcus	Streptococcus suis
HV3	S	Streptococcus phage SM1	1	Uroviricota	Caudoviricetes	Caudovirales	Siphoviridae	unclassified	Streptococcus phage SM1	Streptococcus phage SM1	Streptococcus	Streptococcus mitis
HV3	S	Byrnievirus HK97	1	Uroviricota	Caudoviricetes	Caudovirales	Siphoviridae	Byrnievirus	Byrnievirus HK97	Escherichia phage	Escherichia	Escherichia coli
HV3	S	Moineauvirus Abc2	4	Uroviricota	Caudoviricetes	Unclassified	Aliceevansviridae	Moineauvirus	Moineauvirus Abc2	Streptococcus phage	Streptococcus	Streptococcus thermophilus
HV3	S	Moineauvirus mv7201	4	Uroviricota	Caudoviricetes	Unclassified	Aliceevansviridae	Moineauvirus	Moineauvirus mv7201	Streptococcus phage	Streptococcus	Streptococcus thermophilus
HV3	G	Brussowvirus	2	Uroviricota	Caudoviricetes	Caudovirales	Aliceevansviridae	Brussowvirus
HV3	G	Pahexavirus	1	Uroviricota	Caudoviricetes	Caudovirales	Siphoviridae	Pahexavirus
HV3	F	Caudoviricetes	10	Uroviricota	Caudoviricetes	Caudovirales	Siphoviridae
HV3	G	Tulanevirus	18	Uroviricota	Caudoviricetes	Caudovirales	Straboviridae	Tulanevirus
HV3	G	Kuttervirus	1	Uroviricota	Caudoviricetes	Pantevenvirales	Ackermannviridae	Kuttervirus
HV3	G	Webervirus	8	Uroviricota	Caudoviricetes	Caudovirales	Drexlerviridae
HV3	G	Slopekvirus	2	Uroviricota	Caudoviricetes	Pantevenvirales	Straboviridae	Slopekvirus
HV3	G	Tequatrovirus	3	Uroviricota	Caudoviricetes	Pantevenvirales	Straboviridae	Tequatrovirus
HV4	S1	Clostridium phage phiCD481-1	1	Uroviricota	Caudoviricetes	Caudovirales	Myoviridae	Sherbrookevirus	Sherbrookevirus CD4811	Clostridium phage phiCD481-1	Clostridium	Clostridioides sp.
HV4	S1	Clostridium phage phiCD505	8	Uroviricota	Caudoviricetes	Caudovirales	Myoviridae	Colneyvirus	Colneyvirus CD505	Clostridium phage phiCD505	Clostridium	Clostridioides sp.
HV4	S1	Clostridium phage phiCD506	63	Uroviricota	Caudoviricetes	Caudovirales	Myoviridae	Sherbrookevirus	Sherbrookevirus CD506	Clostridium phage phiCD506	Clostridium	Clostridioides sp.
HV4	S	Clostridium phage phiCT9441A	1	Uroviricota	Caudoviricetes	Caudovirales	Myoviridae	unclassified	Clostridium phage phiCT9441A	Clostridium phage phiCT9441A	Clostridium	Clostridium tetani
HV4	S1	Enterobacteria phage HK446	1	Uroviricota	Caudoviricetes	Caudovirales	Siphoviridae	Kwaitsingvirus	Kwaitsingvirus HK446	Enterobacteria phage HK446	Enterobacteria	Escherichia coli
HV4	S1	Enterobacteria phage HK629	1	Uroviricota	Caudoviricetes	Caudovirales	Siphoviridae	Lambdavirus	Lambdavirus HK629	Enterobacteria phage HK629	Enterobacteria	Escherichia coli
HV4	S	Enterobacteria phage IME10	2	Uroviricota	Caudoviricetes	Caudovirales	Podoviridae	Lederbergvirus	Enterobacteria phage IME10	Enterobacteria phage IME10	Enterobacteria	Escherichia coli
HV4	S1	Enterobacterial phage mEp234	1	Uroviricota	Caudoviricetes	Caudovirales	Siphoviridae	unclassified	Wanchaivirus mEp234	Enterobacterial phage mEp234	Enterobacterial	Escherichia coli
HV4	S	Enterococcus phage EF62phi	1210	Uroviricota	Caudoviricetes	Caudovirales	Podoviridae	unclassified	Enterococcus phage EF62phi	Enterococcus phage EF62phi	Enterococcus	Enterococcus faecalis
HV4	S	Enterococcus phage EFC-1	3	Uroviricota	Caudoviricetes	unclassified	unclassified	unclassified	Enterococcus phage EFC-1	Enterococcus phage EFC-1	Enterococcus	Enterococcus faecalis
HV4	S1	Enterococcus phage EFDG1	3	Uroviricota	Caudoviricetes	Caudovirales	Siphoviridae	Schiekvirus	Schiekvirus EFDG1	Enterococcus phage EFDG1	Enterococcus	Enterococcus faecalis
HV4	S1	Enterococcus phage phiFL2A	10	Uroviricota	Caudoviricetes	Caudovirales	Siphoviridae	Phifelvirus	Phifelvirus FL2	Enterococcus phage phiFL2A	Enterococcus	Enterococcus faecalis
HV4	S	Enterococcus phage phiFL4A	24	Uroviricota	Caudoviricetes	Caudovirales	Siphoviridae	unclassified	Enterococcus phage phiFL4A	Enterococcus phage phiFL4A	Enterococcus	Enterococcus faecalis
HV4	S	Enterococcus phage vB_EfaS_IME197	5	Uroviricota	Caudoviricetes	unclassified	unclassified	unclassified	Enterococcus phage vB_EfaS_IME197	Enterococcus phage vB_EfaS_IME197	Enterococcus	Enterococcus faecalis
HV4	S	Escherichia phage HK639	3	Uroviricota	Caudoviricetes	Caudovirales	Siphoviridae	unclassified	Escherichia phage HK639	Escherichia phage HK639	Escherichia	Escherichia coli
HV4	S1	Klebsiella phage 1513	377	Uroviricota	Caudoviricetes	Caudovirales	Drexlerviridae	unclassified	Webervirus wv1513	Klebsiella phage 1513	Klebsiella	Klebsiella pneumoniae
HV4	S1	Klebsiella phage KLPN1	73	Uroviricota	Caudoviricetes	Caudovirales	Drexlerviridae	unclassified	Webervirus KLPN1	Klebsiella phage KLPN1	Klebsiella	Klebsiella pneumoniae subsp.
HV4	S1	Klebsiella phage KP36	134	Uroviricota	Caudoviricetes	Caudovirales	Drexlerviridae	unclassified	Webervirus KP36	Klebsiella phage KP36	Klebsiella	Klebsiella pneumoniae
HV4	S1	Klebsiella phage PKP126	70	Uroviricota	Caudoviricetes	Caudovirales	Drexlerviridae	unclassified	Webervirus PKP126	Klebsiella phage PKP126	Klebsiella	Klebsiella pneumoniae
HV4	S1	Klebsiella phage Sushi	509	Uroviricota	Caudoviricetes	Caudovirales	Drexlerviridae	unclassified	Webervirus sushi	Klebsiella phage Sushi	Klebsiella	Klebsiella pneumoniae
HV4	S1	Lactobacillus phage A2	2	Uroviricota	Caudoviricetes	Caudovirales	Siphoviridae	Ashduovirus	Ashduovirus A2	Lactobacillus phage A2	Lactobacillus	Lacticaseibacillus casei
HV4	S1	Lactobacillus phage CL2	1	Uroviricota	Caudoviricetes	Caudovirales	Siphoviridae	Colunavirus	Colunavirus CL2	Lactobacillus phage CL2	Lactobacillus	Lacticaseibacillus paracasei
HV4	S1	Lactobacillus phage Lc-Nu	3	Uroviricota	Caudoviricetes	Caudovirales	Siphoviridae	Lacnuvirus	Lacnuvirus LcNu	Lactobacillus phage Lc-Nu	Lactobacillus	Lacticaseibacillus rhamnosus
HV4	S1	Lactococcus phage 340	597	Uroviricota	Caudoviricetes	Caudovirales	Siphoviridae	Skunavirus	Skunavirus sv340	Lactococcus phage 340	Lactococcus	Lactococcus cremoris
HV4	S	Lactococcus phage 50101	5	Uroviricota	Caudoviricetes	Caudovirales	Siphoviridae	unclassified	Lactococcus phage 50101	Lactococcus phage 50101	Lactococcus	Lactococcus lactis
HV4	S1	Lactococcus phage 949	2	Uroviricota	Caudoviricetes	Caudovirales	Siphoviridae	Audreyjarvisvirus	Audreyjarvisvirus av949	Lactococcus phage 949	Lactococcus	Lactococcus lactis
HV4	S1	Lactococcus phage BK5-T	1	Uroviricota	Caudoviricetes	Caudovirales	Siphoviridae	Sandinevirus	Sandinevirus BK5T	Lactococcus phage BK5-T	Lactococcus	Lactococcus lactis
HV4	S1	Lactococcus phage jm2	675	Uroviricota	Caudoviricetes	Caudovirales	Siphoviridae	Skunavirus	Skunavirus jm2	Lactococcus phage jm2	Lactococcus	Lactococcus cremoris
HV4	S1	Lactococcus phage jm3	466	Uroviricota	Caudoviricetes	Caudovirales	Siphoviridae	Skunavirus	Skunavirus jm3	Lactococcus phage jm3	Lactococcus	Lactococcus cremoris
HV4	S	Lactococcus phage M6165	3	Uroviricota	Caudoviricetes	Caudovirales	Siphoviridae	Ceduovirus	Lactococcus phage M6165	Lactococcus phage M6165	Lactococcus	Lactococcus lactis
HV4	S1	Lactococcus phage P680	848	Uroviricota	Caudoviricetes	Caudovirales	Siphoviridae	Skunavirus	Skunavirus P680	Lactococcus phage P680	Lactococcus	Lactococcus lactis subsp.
HV4	S1	Lactococcus phage phi7	611	Uroviricota	Caudoviricetes	Caudovirales	Siphoviridae	Skunavirus	Skunavirus sv7	Lactococcus phage phi7	Lactococcus	Lactococcus cremoris
HV4	S1	Lactococcus phage phiL47	2	Uroviricota	Caudoviricetes	Caudovirales	Siphoviridae	Audreyjarvisvirus	Audreyjarvisvirus L47	Lactococcus phage phiL47	Lactococcus	Lactococcus lactis
HV4	S	Lactococcus phage phiLC3	6	Uroviricota	Caudoviricetes	Caudovirales	Siphoviridae	unclassified	Lactococcus phage phiLC3	Lactococcus phage phiLC3	Lactococcus	Lactococcus lactis
HV4	S	Lactococcus phage r1t	5	Uroviricota	Caudoviricetes	Caudovirales	Siphoviridae	unclassified	Lactococcus phage r1t	Lactococcus phage r1t	Lactococcus	Lactococcus lactis
HV4	S	Lactococcus phage TP901-1	15	Uroviricota	Caudoviricetes	Caudovirales	Siphoviridae	unclassified	Lactococcus phage TP901-1	Lactococcus phage TP901-1	Lactococcus	Lactococcus lactis
HV4	S	Lactococcus phage Tuc2009	4	Uroviricota	Caudoviricetes	Caudovirales	Siphoviridae	unclassified	Lactococcus phage Tuc2009	Lactococcus phage Tuc2009	Lactococcus	Lactococcus lactis
HV4	S	Lactococcus phage ul36	8	Uroviricota	Caudoviricetes	Caudovirales	Siphoviridae	unclassified	Lactococcus phage ul36	Lactococcus phage ul36	Lactococcus	Lactococcus lactis
HV4	S1	Lactococcus phage WRP3	1	Uroviricota	Caudoviricetes	Caudovirales	Siphoviridae	Audreyjarvisvirus	Audreyjarvisvirus WRP3	Lactococcus phage WRP3	Lactococcus	Lactococcus lactis
HV4	S1	Leuconostoc phage Lmd1	36	Uroviricota	Caudoviricetes	Caudovirales	Mccleskeyvirinae	Limdunavirus	Limdunavirus Lmd1	Leuconostoc phage Lmd1	Leuconostoc	Leuconostoc mesenteroides subsp.
HV4	S1	Leuconostoc phage P793	101	Uroviricota	Caudoviricetes	Caudovirales	Mccleskeyvirinae	Limdunavirus	Limdunavirus P793	Leuconostoc phage P793	Leuconostoc	Leuconostoc pseudomesenteroides
HV4	S1	Leuconostoc phage phiLN03	443	Uroviricota	Caudoviricetes	Caudovirales	Mccleskeyvirinae	Limdunavirus	Limdunavirus LN03	Leuconostoc phage phiLN03	Leuconostoc	Leuconostoc pseudomesenteroides
HV4	S1	Leuconostoc phage phiLN04	148	Uroviricota	Caudoviricetes	Caudovirales	Mccleskeyvirinae	Limdunavirus	Limdunavirus LN04	Leuconostoc phage phiLN04	Leuconostoc	Leuconostoc pseudomesenteroides
HV4	S1	Leuconostoc phage phiLN12	89	Uroviricota	Caudoviricetes	Caudovirales	Mccleskeyvirinae	Limdunavirus	Limdunavirus LN12	Leuconostoc phage phiLN12	Leuconostoc	Leuconostoc pseudomesenteroides
HV4	S1	Leuconostoc phage phiLN6B	7	Uroviricota	Caudoviricetes	Caudovirales	Mccleskeyvirinae	Limdunavirus	Limdunavirus Lmd1	Leuconostoc phage phiLN6B	Leuconostoc	Leuconostoc mesenteroides subsp.
HV4	S1	Leuconostoc phage phiLNTR3	2	Uroviricota	Caudoviricetes	Caudovirales	Mccleskeyvirinae	Unaquatrovirus	Leuconostoc virus LNTR3	Leuconostoc phage phiLNTR3	Leuconostoc	Leuconostoc mesenteroides
HV4	S1	Propionibacterium phage PHL114L00	1	Uroviricota	Caudoviricetes	Caudovirales	Siphoviridae	Pahexavirus	Pahexavirus PHL114L00	Propionibacterium phage PHL114L00	Propionibacterium	Cutibacterium acnes
HV4	S1	Salmonella phage 9NA	1	Uroviricota	Caudoviricetes	unclassified	unclassified	Nonanavirus	Nonanavirus nv9NA	Salmonella phage 9NA	Salmonella	Salmonella enterica subsp.
HV4	S	Salmonella virus HK620	1	Uroviricota	Caudoviricetes	Caudovirales	Podoviridae	Lederbergvirus	Salmonella virus HK620	Salmonella phage HK620	Salmonella	Salmonella enterica subsp.
HV4	S	Salmonella phage vB_SemP_Emek	3	Uroviricota	Caudoviricetes	Caudovirales	Podoviridae	Lederbergvirus	Salmonella phage vB_SemP_Emek	Salmonella phage vB_SemP_Emek	Salmonella	Salmonella enterica subsp.
HV4	S1	Staphylococcus phage phiIPLA-C1C	8	Uroviricota	Caudoviricetes	Caudovirales	Siphoviridae	Sepunavirus	Sepunavirus IPLAC1C	Staphylococcus phage phiIPLA-C1C	Staphylococcus	Staphylococcus aureus
HV4	S	Staphylococcus phage StB12	12	Uroviricota	Caudoviricetes	Caudovirales	Azeredovirinae	unclassified	Staphylococcus phage StB12	Staphylococcus phage StB12	Staphylococcus	Staphylococcus hominis
HV4	S1	Streptococcus phage Cp1	120	Uroviricota	Caudoviricetes	Caudovirales	Salasmaviridae	Cepunavirus	Cepunavirus Cp1	Streptococcus phage Cp1	Streptococcus	Streptococcus pneumoniae
HV4	S	Streptococcus phage PH10	1	Uroviricota	Caudoviricetes	Caudovirales	Siphoviridae	unclassified	Streptococcus phage PH10	Streptococcus phage PH10	Streptococcus	Streptococcus oralis
HV4	S	Streptococcus phage SM1	11	Uroviricota	Caudoviricetes	Caudovirales	Siphoviridae	unclassified	Streptococcus phage SM1	Streptococcus phage SM1	Streptococcus	Streptococcus mitis
HV4	S	Streptococcus phage SpSL1	1	Uroviricota	Caudoviricetes	Caudovirales	Siphoviridae	unclassified	Streptococcus phage SpSL1	Streptococcus phage SpSL1	Streptococcus	Streptococcus pneumoniae
HV4	S1	Streptococcus phage TP-778L	1	Uroviricota	Caudoviricetes	Caudovirales	Aliceevansviridae	Brussowvirus	Brussowvirus TP778L	Streptococcus phage TP-778L	Streptococcus	Streptococcus thermophilus
HV4	S	Colneyvirus CD27	7	Uroviricota	Caudoviricetes	Caudovirales	Myoviridae	Colneyvirus	Colneyvirus CD27	Clostridioides phage	Clostridioides	Clostridioides difficile
HV4	S	Kyungwonvirus Esp29491	2	Uroviricota	Caudoviricetes	Caudovirales	Drexlerviridae	Kyungwonvirus	Kyungwonvirus Esp29491	Cronobacter phage	Cronobacter	Cronobacter sakazakii
HV4	S	Punavirus P1	1	Uroviricota	Caudoviricetes	Caudovirales	Myoviridae	Punavirus	Punavirus P1	Escherichia phage	Escherichia	Escherichia coli
HV4	S	Tequintavirus T5	6	Uroviricota	Caudoviricetes	Caudovirales	Demerecviridae	Tequintavirus	Tequintavirus T5	Escherichia phage	Escherichia	Escherichia coli
HV4	S	Rtpvirus Rtp	1	Uroviricota	Caudoviricetes	Caudovirales	Drexlerviridae	Rtpvirus	Rtpvirus Rtp	Escherichia phage	Escherichia	Escherichia coli
HV4	S	Byrnievirus HK97	1	Uroviricota	Caudoviricetes	Caudovirales	Siphoviridae	Byrnievirus	Byrnievirus HK97	Escherichia phage	Escherichia	Escherichia coli
HV4	S	Shamshuipovirus HK022	1	Uroviricota	Caudoviricetes	Caudovirales	Siphoviridae	Shamshuipovirus	Shamshuipovirus HK022	Escherichia phage	Escherichia	Escherichia coli
HV4	S	Skunavirus Sl4	628	Uroviricota	Caudoviricetes	Caudovirales	Siphoviridae	Skunavirus	Skunavirus Sl4	Lactococcus phage	Lactococcus	Lactococcus cremoris subsp.
HV4	S	Lactococcus virus jj50	108	Uroviricota	Caudoviricetes	Caudovirales	Siphoviridae	Skunavirus	Lactococcus virus jj50	Lactococcus phage	Lactococcus	Lactococcus lactis
HV4	S	Skunavirus ASCC191	719	Uroviricota	Caudoviricetes	Caudovirales	Siphoviridae	Skunavirus	Skunavirus ASCC191	Lactococcus phage	Lactococcus	Lactococcus lactis
HV4	S	Skunavirus bibb29	294	Uroviricota	Caudoviricetes	Caudovirales	Siphoviridae	Skunavirus	Skunavirus bibb29	Lactococcus phage	Lactococcus	Lactococcus lactis
HV4	S	Skunavirus bIL170	346	Uroviricota	Caudoviricetes	Caudovirales	Siphoviridae	Skunavirus	Skunavirus bIL170	Lactococcus phage	Lactococcus	Lactococcus lactis
HV4	S	Skunavirus CB13	692	Uroviricota	Caudoviricetes	Caudovirales	Siphoviridae	Skunavirus	Skunavirus CB13	Lactococcus phage	Lactococcus	Lactococcus lactis
HV4	S	Skunavirus CB14	797	Uroviricota	Caudoviricetes	Caudovirales	Siphoviridae	Skunavirus	Skunavirus CB14	Lactococcus phage	Lactococcus	Lactococcus lactis
HV4	S	Skunavirus sk1	143	Uroviricota	Caudoviricetes	Caudovirales	Siphoviridae	Skunavirus	Skunavirus sk1	Lactococcus phage	Lactococcus	Lactococcus lactis
HV4	S	Skunavirus sv712	662	Uroviricota	Caudoviricetes	Caudovirales	Siphoviridae	Skunavirus	Skunavirus sv712	Lactococcus phage	Lactococcus	Lactococcus lactis
HV4	S	Skunavirus P008	338	Uroviricota	Caudoviricetes	Caudovirales	Siphoviridae	Skunavirus	Skunavirus P008	Lactococcus phage	Lactococcus	Lactococcus lactis subsp.
HV4	S	Ceduovirus c2	4	Uroviricota	Caudoviricetes	Caudovirales	Siphoviridae	Ceduovirus	Ceduovirus c2	Lactococcus phage	Lactococcus	Lactococcus sp.
HV4	S	Detrevirus D3	1	Uroviricota	Caudoviricetes	Caudovirales	Siphoviridae	Detrevirus	Detrevirus D3	Pseudomonas phage	Pseudomonas	Pseudomonas aeruginosa
HV4	S	Brussowvirus ALQ132	11	Uroviricota	Caudoviricetes	Unclassified	Aliceevansviridae	Brussowvirus	Brussowvirus ALQ132	Streptococcus phage	Streptococcus	Streptococcus thermophilus
HV4	S	Brussowvirus bv2972	1	Uroviricota	Caudoviricetes	Unclassified	Aliceevansviridae	Brussowvirus	Brussowvirus bv2972	Streptococcus phage	Streptococcus	Streptococcus thermophilus
HV4	S	Moineauvirus DT1	2	Uroviricota	Caudoviricetes	Unclassified	Aliceevansviridae	Moineauvirus	Moineauvirus DT1	Streptococcus phage	Streptococcus	Streptococcus thermophilus
HV4	S	Moineauvirus mv7201	1	Uroviricota	Caudoviricetes	Unclassified	Aliceevansviridae	Moineauvirus	Moineauvirus mv7201	Streptococcus phage	Streptococcus	Streptococcus thermophilus
HV4	S	Moineauvirus Sfi21	1	Uroviricota	Caudoviricetes	Unclassified	Aliceevansviridae	Moineauvirus	Moineauvirus Sfi21	Streptococcus phage	Streptococcus	Streptococcus thermophilus
HV4	G	Brussowvirus	4	Uroviricota	Caudoviricetes	Caudovirales	Aliceevansviridae	Brussowvirus
HV4	G	Moineauvirus	6	Uroviricota	Caudoviricetes	Caudovirales	Aliceevansviridae	Moineauvirus
HV4	G	Limdunavirus	2033	Uroviricota	Caudoviricetes	Caudovirales	Mccleskeyvirinae	Limdunavirus
HV4	F	Caudoviricetes	7	Uroviricota	Caudoviricetes	Caudovirales	Myoviridae
HV4	G	Ceduovirus	2	Uroviricota	Caudoviricetes	Caudovirales	Siphoviridae	Ceduovirus
HV4	G	Pahexavirus	3	Uroviricota	Caudoviricetes	Caudovirales	Siphoviridae	Pahexavirus
HV4	G1	unclassified Skunavirus	529	Uroviricota	Caudoviricetes	Caudovirales	Siphoviridae	Skunavirus	unclassified Skunavirus
HV4	G	Skunavirus	7603	Uroviricota	Caudoviricetes	Caudovirales	Siphoviridae	Skunavirus
HV4	F	Caudoviricetes	58	Uroviricota	Caudoviricetes	Caudovirales	Siphoviridae
HV4	O	Caudoviricetes	2	Uroviricota	Caudoviricetes	Caudovirales
HV4	G	Tlsvirus	1	Uroviricota	Caudoviricetes	Caudovirales	Drexlerviridae	Tlsvirus
HV4	G	Webervirus	1117	Uroviricota	Caudoviricetes	Caudovirales	Drexlerviridae
HV4	G	Nitunavirus	2	Uroviricota	Caudoviricetes	Caudovirales	Siphoviridae	Nitunavirus
HV4	G	Phifelvirus	1	Uroviricota	Caudoviricetes	Caudovirales	Siphoviridae	Phifelvirus
HV4	F1	unclassified Caudoviricetes	31	Uroviricota	Caudoviricetes	unclassified
HV4	F1	unclassified Caudoviricetes	8	Uroviricota	Caudoviricetes	unclassified
HV5	S	Acinetobacter phage YMC13/03/R2096	1	Uroviricota	Caudoviricetes	Caudovirales	Myoviridae	unclassified	Acinetobacter phage YMC13/03/R2096	Acinetobacter phage YMC13/03/R2096	Acinetobacter	Acinetobacter baumannii
HV5	S	Cronobacter phage ENT47670	1	Uroviricota	Caudoviricetes	Caudovirales	Siphoviridae	unclassified	Cronobacter phage ENT47670	Cronobacter phage ENT47670	Cronobacter	Cronobacter sakazakii
HV5	S1	Enterobacteria phage HK542	1	Uroviricota	Caudoviricetes	Caudovirales	Siphoviridae	unclassified	Wongtaivirus HK542	Enterobacteria phage HK542	Enterobacteria	Escherichia coli
HV5	S1	Enterobacteria phage HK629	1	Uroviricota	Caudoviricetes	Caudovirales	Siphoviridae	Lambdavirus	Lambdavirus HK629	Enterobacteria phage HK629	Enterobacteria	Escherichia coli
HV5	S	Enterobacteria phage mEp237	4	Uroviricota	Caudoviricetes	unclassified	unclassified	unclassified	Enterobacteria phage mEp237	Enterobacteria phage mEp237	Enterobacteria	Escherichia coli
HV5	S1	Enterobacteria phage mEpX1	2	Uroviricota	Caudoviricetes	Caudovirales	Siphoviridae	Cuauhtlivirus	Cuauhtlivirus mEpX1	Enterobacteria phage mEpX1	Enterobacteria	Escherichia coli
HV5	S1	Enterobacteria phage vB_EcoS_NBD2	259	Uroviricota	Caudoviricetes	Caudovirales	Drexlerviridae	unclassified	Vilniusvirus NBD2	Enterobacteria phage vB_EcoS_NBD2	Enterobacteria	Escherichia coli
HV5	S	Enterobacterial phage mEp390	30	Uroviricota	Caudoviricetes	Caudovirales	Siphoviridae	Hendrixvirus	Enterobacterial phage mEp390	Enterobacterial phage mEp390	Enterobacterial	Escherichia sp.
HV5	S1	Escherichia phage ADB-2	1	Uroviricota	Caudoviricetes	Caudovirales	Drexlerviridae	Tunavirus	Tunavirus ADB2	Escherichia phage ADB-2	Escherichia	Escherichia coli
HV5	S1	Escherichia phage ECML-117	36	Uroviricota	Caudoviricetes	unclassified	unclassified	unclassified	Wifcevirus ECML117	Escherichia phage ECML-117	Escherichia	Escherichia coli
HV5	S	Escherichia phage HK639	11	Uroviricota	Caudoviricetes	Caudovirales	Siphoviridae	unclassified	Escherichia phage HK639	Escherichia phage HK639	Escherichia	Escherichia coli
HV5	S	Escherichia phage TL-2011b	1	Uroviricota	Caudoviricetes	Caudovirales	Podoviridae	unclassified	Escherichia phage TL-2011b	Escherichia phage TL-2011b	Escherichia	Escherichia coli
HV5	S1	Klebsiella phage JD18	1	Uroviricota	Caudoviricetes	Pantevenvirales	Straboviridae	Jiaodavirus	Jiaodavirus jd18	Klebsiella phage JD18	Klebsiella	Klebsiella pneumoniae
HV5	S1	Klebsiella phage KP36	26	Uroviricota	Caudoviricetes	Caudovirales	Drexlerviridae	unclassified	Webervirus KP36	Klebsiella phage KP36	Klebsiella	Klebsiella pneumoniae
HV5	S1	Klebsiella phage PKO111	1	Uroviricota	Caudoviricetes	Pantevenvirales	Straboviridae	Jiaodavirus	Jiaodavirus pko111	Klebsiella phage PKO111	Klebsiella	Klebsiella oxytoca
HV5	S1	Klebsiella phage PKP126	1	Uroviricota	Caudoviricetes	Caudovirales	Drexlerviridae	unclassified	Webervirus PKP126	Klebsiella phage PKP126	Klebsiella	Klebsiella pneumoniae
HV5	S	Lactobacillus phage KC5a	3	Uroviricota	Caudoviricetes	Caudovirales	Myoviridae	unclassified	Lactobacillus phage KC5a	Lactobacillus phage KC5a	Lactobacillus	Lactobacillus gasseri
HV5	S	Lactobacillus phage phiAQ113	29	Uroviricota	Caudoviricetes	unclassified	unclassified	unclassified	Lactobacillus phage phiAQ113	Lactobacillus phage phiAQ113	Lactobacillus	Lactobacillus helveticus
HV5	S	Lactobacillus phage phiPYB5	1	Uroviricota	Caudoviricetes	Caudovirales	Siphoviridae	unclassified	Lactobacillus phage phiPYB5	Lactobacillus phage phiPYB5	Lactobacillus	Limosilactobacillus fermentum
HV5	S1	Lactococcus phage D4410	1202	Uroviricota	Caudoviricetes	Caudovirales	Siphoviridae	Ceduovirus	Ceduovirus D4410	Lactococcus phage D4410	Lactococcus	Lactococcus lactis
HV5	S1	Lactococcus phage D4412	1093	Uroviricota	Caudoviricetes	Caudovirales	Siphoviridae	Ceduovirus	Ceduovirus D4412	Lactococcus phage D4412	Lactococcus	Lactococcus lactis
HV5	S	Lactococcus phage M6162	3379	Uroviricota	Caudoviricetes	Caudovirales	Siphoviridae	Ceduovirus	Lactococcus phage M6162	Lactococcus phage M6162	Lactococcus	Lactococcus lactis
HV5	S	Lactococcus phage M6165	10833	Uroviricota	Caudoviricetes	Caudovirales	Siphoviridae	Ceduovirus	Lactococcus phage M6165	Lactococcus phage M6165	Lactococcus	Lactococcus lactis
HV5	S1	Lactococcus phage P680	1	Uroviricota	Caudoviricetes	Caudovirales	Siphoviridae	Skunavirus	Skunavirus P680	Lactococcus phage P680	Lactococcus	Lactococcus lactis subsp.
HV5	S	Salmonella phage epsilon34	52	Uroviricota	Caudoviricetes	Caudovirales	Podoviridae	Lederbergvirus	Salmonella phage epsilon34	Salmonella phage epsilon34	Salmonella	Salmonella enterica subsp.
HV5	S1	Salmonella phage phSE-2	151	Uroviricota	Caudoviricetes	Caudovirales	Drexlerviridae	Tlsvirus	Tlsvirus phSE2	Salmonella phage phSE-2	Salmonella	Salmonella enterica subsp.
HV5	S	Salmonella phage vB_SosS_Oslo	1	Uroviricota	Caudoviricetes	Caudovirales	Siphoviridae	unclassified	Salmonella phage vB_SosS_Oslo	Salmonella phage vB_SosS_Oslo	Salmonella	Salmonella enterica subsp.
HV5	S1	Shigella phage pSf-2	22	Uroviricota	Caudoviricetes	Caudovirales	Drexlerviridae	Tunavirus	Tunavirus PSf2	Shigella phage pSf-2	Shigella	Shigella flexneri
HV5	S1	Streptococcus phage Cp1	4	Uroviricota	Caudoviricetes	Caudovirales	Salasmaviridae	Cepunavirus	Cepunavirus Cp1	Streptococcus phage Cp1	Streptococcus	Streptococcus pneumoniae
HV5	S	Tlsvirus stevie	20	Uroviricota	Caudoviricetes	Caudovirales	Drexlerviridae	Tlsvirus	Tlsvirus stevie	Citrobacter phage	Citrobacter	Citrobacter freundii
HV5	S	Kyungwonvirus Esp29491	43	Uroviricota	Caudoviricetes	Caudovirales	Drexlerviridae	Kyungwonvirus	Kyungwonvirus Esp29491	Cronobacter phage	Cronobacter	Cronobacter sakazakii
HV5	S	Rtpvirus Rtp	76	Uroviricota	Caudoviricetes	Caudovirales	Drexlerviridae	Rtpvirus	Rtpvirus Rtp	Escherichia phage	Escherichia	Escherichia coli
HV5	S	Tlsvirus TLS	218	Uroviricota	Caudoviricetes	Caudovirales	Drexlerviridae	Tlsvirus	Tlsvirus TLS	Escherichia phage	Escherichia	Escherichia coli B
HV5	S	Geobacillus virus E2	1	Uroviricota	Caudoviricetes	unclassified	unclassified	unclassified	Geobacillus virus E2	Geobacillus phage	Geobacillus	Geobacillus sp
HV5	S	Lactococcus virus jj50	1	Uroviricota	Caudoviricetes	Caudovirales	Siphoviridae	Skunavirus	Lactococcus virus jj50	Lactococcus phage	Lactococcus	Lactococcus lactis
HV5	S	Ceduovirus bIL67	3549	Uroviricota	Caudoviricetes	Caudovirales	Siphoviridae	Ceduovirus	Ceduovirus bIL67	Lactococcus phage	Lactococcus	Lactococcus sp.
HV5	S	Ceduovirus c2	3450	Uroviricota	Caudoviricetes	Caudovirales	Siphoviridae	Ceduovirus	Ceduovirus c2	Lactococcus phage	Lactococcus	Lactococcus sp.
HV5	S	Tunavirus Shfl1	56	Uroviricota	Caudoviricetes	Caudovirales	Drexlerviridae	Tunavirus	Tunavirus Shfl1	Shigella phage	Shigella	Shigella flexneri
HV5	G	Moineauvirus	1	Uroviricota	Caudoviricetes	Caudovirales	Aliceevansviridae	Moineauvirus
HV5	G	Tunavirus	20	Uroviricota	Caudoviricetes	Caudovirales	Drexlerviridae	Tunavirus
HV5	G	Limdunavirus	1	Uroviricota	Caudoviricetes	Caudovirales	Mccleskeyvirinae	Limdunavirus
HV5	G	Ceduovirus	3751	Uroviricota	Caudoviricetes	Caudovirales	Siphoviridae	Ceduovirus
HV5	G	Skunavirus	1	Uroviricota	Caudoviricetes	Caudovirales	Siphoviridae	Skunavirus
HV5	G	Tlsvirus	2181	Uroviricota	Caudoviricetes	Caudovirales	Drexlerviridae	Tlsvirus
HV5	G	Webervirus	57	Uroviricota	Caudoviricetes	Caudovirales	Drexlerviridae
HV5	F1	Tunavirinae	24	Uroviricota	Caudoviricetes	Caudovirales	Drexlerviridae
HV5	G1	unclassified Hendrixvirinae	6	Uroviricota	Caudoviricetes	Caudovirales	Siphoviridae	unclassified	unclassified Hendrixvirinae
HV5	G1	unclassified Ceduovirus	16945	Uroviricota	Caudoviricetes	Caudovirales	Siphoviridae	Ceduovirus	unclassified Ceduovirus
HV6	S1	Acinetobacter phage Abp1	3	Uroviricota	Caudoviricetes	Caudovirales	Autographiviridae	Friunavirus	Friunavirus Abp1	Acinetobacter phage Abp1	Acinetobacter	Acinetobacter baumannii
HV6	S1	Acinetobacter phage AP22	1213	Uroviricota	Caudoviricetes	Caudovirales	Myoviridae	Obolenskvirus	Obolenskvirus AP22	Acinetobacter phage AP22	Acinetobacter	Acinetobacter baumannii
HV6	S1	Acinetobacter phage Fri1	9	Uroviricota	Caudoviricetes	Caudovirales	Autographiviridae	Friunavirus	Friunavirus Fri1	Acinetobacter phage Fri1	Acinetobacter	Acinetobacter baumannii
HV6	S1	Acinetobacter phage LZ35	316	Uroviricota	Caudoviricetes	Caudovirales	Myoviridae	Obolenskvirus	Obolenskvirus LZ35	Acinetobacter phage LZ35	Acinetobacter	Acinetobacter baumannii
HV6	S1	Acinetobacter phage phiAB1	2	Uroviricota	Caudoviricetes	Caudovirales	Autographiviridae	Friunavirus	Friunavirus AB1	Acinetobacter phage phiAB1	Acinetobacter	Acinetobacter baumannii
HV6	S1	Acinetobacter phage phiAB6	1	Uroviricota	Caudoviricetes	Caudovirales	Autographiviridae	Friunavirus	Friunavirus AB6	Acinetobacter phage phiAB6	Acinetobacter	Acinetobacter baumannii
HV6	S	Acinetobacter phage phiAC-1	4	Uroviricota	Caudoviricetes	unclassified	unclassified	unclassified	Acinetobacter phage phiAC-1	Acinetobacter phage phiAC-1	Acinetobacter	Acinetobacter soli
HV6	S1	Achromobacter phage JWAlpha	1	Uroviricota	Caudoviricetes	Caudovirales	Schitoviridae	Jwalphavirus	Jwalphavirus jwalpha	Achromobacter phage JWAlpha	Achromobacter	Achromobacter xylosoxidans
HV6	S1	Vibrio phage pYD38-A	11291	Uroviricota	Caudoviricetes	Caudovirales	Siphoviridae	Roufvirus	Roufvirus pIS4A	Aeromonas phage	Aeromonas	Aeromonas sp.
HV6	S	unclassified Pis4avirus	13	Uroviricota	Caudoviricetes	Caudovirales	Siphoviridae	Roufvirus	Roufvirus pIS4A	Aeromonas phage	Aeromonas	Aeromonas sp.
HV6	S1	Bacillus phage AR9	3	Uroviricota	Caudoviricetes	Caudovirales	Myoviridae	Takahashivirus	Takahashivirus PBS1	Bacillus phage AR9	Bacillus	Bacillus subtilis subsp.
HV6	S1	Bacillus phage Claudi	1	Uroviricota	Caudoviricetes	Caudovirales	Salasmaviridae	Claudivirus	Claudivirus claudi	Bacillus phage Claudi	Bacillus	Bacillus thuringiensis serovar kurstaki
HV6	S	Bacteroides phage B124-14	23	Uroviricota	Caudoviricetes	unclassified	unclassified	unclassified	Bacteroides phage B124-14	Bacteroides phage B124-14	Bacteroides	Bacteroides fragilis
HV6	S	Brochothrix phage BL3	18	Uroviricota	Caudoviricetes	unclassified	unclassified	unclassified	Brochothrix phage BL3	Brochothrix phage BL3	Brochothrix	Brochothrix thermosphacta
HV6	S1	Clostridium phage phiMMP02	8	Uroviricota	Caudoviricetes	Caudovirales	Myoviridae	Colneyvirus	Colneyvirus MMP02	Clostridium phage phiMMP02	Clostridium	Clostridioides sp.
HV6	S	Cronobacter phage ENT47670	1	Uroviricota	Caudoviricetes	Caudovirales	Siphoviridae	unclassified	Cronobacter phage ENT47670	Cronobacter phage ENT47670	Cronobacter	Cronobacter sakazakii
HV6	S1	Edwardsiella phage MSW-3	1	Uroviricota	Caudoviricetes	unclassified	unclassified	unclassified	Yokohamavirus MSW3	Edwardsiella phage MSW-3	Edwardsiella	Edwardsiella tarda
HV6	S	Enterobacter phage Arya	282	Uroviricota	Caudoviricetes	Caudovirales	Iiscvirinae	Jilinvirus	Enterobacter phage Arya	Enterobacter phage Arya	Enterobacter	Enterobacter sp.
HV6	S	Enterobacteria phage IME10	3	Uroviricota	Caudoviricetes	Caudovirales	Podoviridae	Lederbergvirus	Enterobacteria phage IME10	Enterobacteria phage IME10	Enterobacteria	Escherichia coli
HV6	S	Enterobacteria phage Sf101	8	Uroviricota	Caudoviricetes	Caudovirales	Podoviridae	Lederbergvirus	Enterobacteria phage Sf101	Enterobacteria phage Sf101	Enterobacteria	Enterococcus faecalis
HV6	S	Enterobacterial phage mEp390	3	Uroviricota	Caudoviricetes	Caudovirales	Siphoviridae	Hendrixvirus	Enterobacterial phage mEp390	Enterobacterial phage mEp390	Enterobacterial	Escherichia sp.
HV6	S	Enterococcus phage EF62phi	750	Uroviricota	Caudoviricetes	Caudovirales	Podoviridae	unclassified	Enterococcus phage EF62phi	Enterococcus phage EF62phi	Enterococcus	Enterococcus faecalis
HV6	S	Enterococcus phage EFC-1	474	Uroviricota	Caudoviricetes	unclassified	unclassified	unclassified	Enterococcus phage EFC-1	Enterococcus phage EFC-1	Enterococcus	Enterococcus faecalis
HV6	S1	Enterococcus phage phiFL2A	1	Uroviricota	Caudoviricetes	Caudovirales	Siphoviridae	Phifelvirus	Phifelvirus FL2	Enterococcus phage phiFL2A	Enterococcus	Enterococcus faecalis
HV6	S	Enterococcus phage vB_EfaS_IME197	6	Uroviricota	Caudoviricetes	unclassified	unclassified	unclassified	Enterococcus phage vB_EfaS_IME197	Enterococcus phage vB_EfaS_IME197	Enterococcus	Enterococcus faecalis
HV6	S1	Erwinia phage vB_EamM_Asesino	1	Uroviricota	Caudoviricetes	Caudovirales	Myoviridae	Erskinevirus	Erskinevirus asesino	Erwinia phage vB_EamM_Asesino	Erwinia	Erwinia amylovora
HV6	S	Escherichia phage HK639	1	Uroviricota	Caudoviricetes	Caudovirales	Siphoviridae	unclassified	Escherichia phage HK639	Escherichia phage HK639	Escherichia	Escherichia coli
HV6	S1	Escherichia phage IME11	6	Uroviricota	Caudoviricetes	Caudovirales	Schitoviridae	Gamaleyavirus	Gamaleyavirus IME11	Escherichia phage IME11	Escherichia	Escherichia coli
HV6	S1	Escherichia phage K1-dep(1)	12	Uroviricota	Caudoviricetes	Caudovirales	Siphoviridae	Kagunavirus	Kagunavirus K1H	Escherichia phage K1-dep(1)	Escherichia	Escherichia coli
HV6	S1	Escherichia phage phiV10	5	Uroviricota	Caudoviricetes	Caudovirales	Podoviridae	Uetakevirus	Uetakevirus phiV10	Escherichia phage phiV10	Escherichia	Escherichia coli
HV6	S	Escherichia phage TL-2011b	1	Uroviricota	Caudoviricetes	Caudovirales	Podoviridae	unclassified	Escherichia phage TL-2011b	Escherichia phage TL-2011b	Escherichia	Escherichia coli
HV6	S	Lactobacillus prophage Lj771	3	Uroviricota	Caudoviricetes	unclassified	unclassified	unclassified	Lactobacillus prophage Lj771	Lactobacillus prophage Lj771	Lactobacillus	Lactobacillus johnsonii
HV6	S1	Lactobacillus phage A2	2	Uroviricota	Caudoviricetes	Caudovirales	Siphoviridae	Ashduovirus	Ashduovirus A2	Lactobacillus phage A2	Lactobacillus	Lacticaseibacillus casei
HV6	S	Lactobacillus phage KC5a	64	Uroviricota	Caudoviricetes	Caudovirales	Myoviridae	unclassified	Lactobacillus phage KC5a	Lactobacillus phage KC5a	Lactobacillus	Lactobacillus gasseri
HV6	S1	Lactobacillus phage Lc-Nu	3	Uroviricota	Caudoviricetes	Caudovirales	Siphoviridae	Lacnuvirus	Lacnuvirus LcNu	Lactobacillus phage Lc-Nu	Lactobacillus	Lacticaseibacillus rhamnosus
HV6	S1	Lactobacillus phage LfeInf	96543	Uroviricota	Caudoviricetes	Caudovirales	Herelleviridae	Hopescreekvirus	Hopescreekvirus LfeInf	Lactobacillus phage LfeInf	Lactobacillus	Limosilactobacillus fermentum
HV6	S1	Lactobacillus phage Lrm1	1	Uroviricota	Caudoviricetes	Caudovirales	Siphoviridae	Larmunavirus	Larmunavirus Lrm1	Lactobacillus phage Lrm1	Lactobacillus	Lacticaseibacillus rhamnosus
HV6	S	Lactobacillus phage phi jlb1	12	Uroviricota	Caudoviricetes	unclassified	unclassified	unclassified	Lactobacillus phage phi jlb1	Lactobacillus phage phi jlb1	Lactobacillus	Lactobacillus gasseri
HV6	S	Lactobacillus phage phiadh	439	Uroviricota	Caudoviricetes	unclassified	unclassified	unclassified	Lactobacillus phage phiadh	Lactobacillus phage phiadh	Lactobacillus	Lactobacillus gasseri
HV6	S1	Lactococcus phage 340	44	Uroviricota	Caudoviricetes	Caudovirales	Siphoviridae	Skunavirus	Skunavirus sv340	Lactococcus phage 340	Lactococcus	Lactococcus cremoris
HV6	S	Lactococcus phage 98201	1	Uroviricota	Caudoviricetes	Caudovirales	Siphoviridae	unclassified	Lactococcus phage 98201	Lactococcus phage 98201	Lactococcus	Lactococcus lactis
HV6	S1	Lactococcus phage D4412	1	Uroviricota	Caudoviricetes	Caudovirales	Siphoviridae	Ceduovirus	Ceduovirus D4412	Lactococcus phage D4412	Lactococcus	Lactococcus lactis
HV6	S1	Lactococcus phage jm2	35	Uroviricota	Caudoviricetes	Caudovirales	Siphoviridae	Skunavirus	Skunavirus jm2	Lactococcus phage jm2	Lactococcus	Lactococcus cremoris
HV6	S1	Lactococcus phage jm3	17	Uroviricota	Caudoviricetes	Caudovirales	Siphoviridae	Skunavirus	Skunavirus jm3	Lactococcus phage jm3	Lactococcus	Lactococcus cremoris
HV6	S1	Lactococcus phage P680	49	Uroviricota	Caudoviricetes	Caudovirales	Siphoviridae	Skunavirus	Skunavirus P680	Lactococcus phage P680	Lactococcus	Lactococcus lactis subsp.
HV6	S1	Lactococcus phage phi7	49	Uroviricota	Caudoviricetes	Caudovirales	Siphoviridae	Skunavirus	Skunavirus sv7	Lactococcus phage phi7	Lactococcus	Lactococcus cremoris
HV6	S1	Lactococcus phage phiL47	3	Uroviricota	Caudoviricetes	Caudovirales	Siphoviridae	Audreyjarvisvirus	Audreyjarvisvirus L47	Lactococcus phage phiL47	Lactococcus	Lactococcus lactis
HV6	S	Lactococcus phage TP901-1	1	Uroviricota	Caudoviricetes	Caudovirales	Siphoviridae	unclassified	Lactococcus phage TP901-1	Lactococcus phage TP901-1	Lactococcus	Lactococcus lactis
HV6	S	Lactococcus phage ul36	1	Uroviricota	Caudoviricetes	Caudovirales	Siphoviridae	unclassified	Lactococcus phage ul36	Lactococcus phage ul36	Lactococcus	Lactococcus lactis
HV6	S1	Pectobacterium phage phiTE	1	Uroviricota	Caudoviricetes	unclassified	Vequintavirinae	Certrevirus	Certrevirus phiTE	Pectobacterium phage phiTE	Pectobacterium	Pectobacterium atrosepticum
HV6	S1	Salmonella phage 64795_sal3	23	Uroviricota	Caudoviricetes	Caudovirales	unclassified	Saltrevirus	Saltrevirus sv64795sal3	Salmonella phage 64795_sal3	Salmonella	Salmonella enterica
HV6	S1	Salmonella phage FSL SP-076	1	Uroviricota	Caudoviricetes	Caudovirales	Schitoviridae	Ithacavirus	Ithacavirus SP076	Salmonella phage FSL SP-076	Salmonella	Salmonella enterica subsp.
HV6	S	Salmonella virus HK620	3	Uroviricota	Caudoviricetes	Caudovirales	Autographiviridae	Lederbergvirus	Salmonella virus HK620	Salmonella phage HK620	Salmonella	Salmonella enterica subsp.
HV6	S1	Salmonella phage IME207	2	Uroviricota	Caudoviricetes	Caudovirales	Siphoviridae	Shuimuvirus	Shuimuvirus IME207	Salmonella phage IME207	Salmonella	Klebsiella pneumoniae
HV6	S	Salmonella phage SSU5	15	Uroviricota	Caudoviricetes	Caudovirales	Siphoviridae	unclassified	Salmonella phage SSU5	Salmonella phage SSU5	Salmonella	Salmonella enterica subsp.
HV6	S	Salmonella phage vB_SemP_Emek	1	Uroviricota	Caudoviricetes	Caudovirales	Podoviridae	Lederbergvirus	Salmonella phage vB_SemP_Emek	Salmonella phage vB_SemP_Emek	Salmonella	Salmonella enterica subsp.
HV6	S1	Salmonella phage Vi II-E1	2	Uroviricota	Caudoviricetes	unclassified	unclassified	Macdonaldcampvirus	Macdonaldcampvirus ViIIE1	Salmonella phage Vi II-E1	Salmonella	Salmonella enterica
HV6	S	Serratia phage Eta	26	Uroviricota	Caudoviricetes	unclassified	unclassified	unclassified	Serratia phage Eta	Serratia phage Eta	Serratia	Serratia marcescens
HV6	S	Staphylococcus phage IME-SA4	3	Uroviricota	Caudoviricetes	Caudovirales	Siphoviridae	Biseptimavirus	Staphylococcus phage IME-SA4	Staphylococcus phage IME-SA4	Staphylococcus	Staphylococcus haemolyticus
HV6	S1	Streptococcus phage Cp1	11	Uroviricota	Caudoviricetes	Caudovirales	Salasmaviridae	Cepunavirus	Cepunavirus Cp1	Streptococcus phage Cp1	Streptococcus	Streptococcus pneumoniae
HV6	S	Streptococcus phage EJ-1	3	Uroviricota	Caudoviricetes	Caudovirales	Myoviridae	unclassified	Streptococcus phage EJ-1	Streptococcus phage EJ-1	Streptococcus	Streptococcus pneumoniae
HV6	S	Streptococcus phage PH10	1	Uroviricota	Caudoviricetes	Caudovirales	Siphoviridae	unclassified	Streptococcus phage PH10	Streptococcus phage PH10	Streptococcus	Streptococcus oralis
HV6	S	Streptococcus phage SM1	1	Uroviricota	Caudoviricetes	Caudovirales	Siphoviridae	unclassified	Streptococcus phage SM1	Streptococcus phage SM1	Streptococcus	Streptococcus mitis
HV6	S	Streptococcus phage SpSL1	1	Uroviricota	Caudoviricetes	Caudovirales	Siphoviridae	unclassified	Streptococcus phage SpSL1	Streptococcus phage SpSL1	Streptococcus	Streptococcus pneumoniae
HV6	S1	Synechococcus phage S-RIM8 A.HR1	3	Uroviricota	Caudoviricetes	Pantevenvirales	Kyanoviridae	Neptunevirus	Neptunevirus srim18	Synechococcus phage S-RIM8 A.HR1	Synechococcus	Synechococcus
HV6	S	Caulobacter phage Cr30	11	Uroviricota	Caudoviricetes	unclassified	unclassified	unclassified	Caulobacter phage Cr30	Caulobacter phage	Caulobacter	Caulobacter vibrioides
HV6	S	Kyungwonvirus Esp29491	2	Uroviricota	Caudoviricetes	Caudovirales	Drexlerviridae	Kyungwonvirus	Kyungwonvirus Esp29491	Cronobacter phage	Cronobacter	Cronobacter sakazakii
HV6	S	Ravinvirus N15	1	Uroviricota	Caudoviricetes	Caudovirales	Siphoviridae	Ravinvirus	Ravinvirus N15	Escherichia phage	Escherichia	Escherichia coli
HV6	S	Enquatrovirus N4	1	Uroviricota	Caudoviricetes	Caudovirales	Schitoviridae	Enquatrovirus	Enquatrovirus N4	Escherichia phage	Escherichia	Escherichia coli
HV6	S	Skunavirus Sl4	43	Uroviricota	Caudoviricetes	Caudovirales	Siphoviridae	Skunavirus	Skunavirus Sl4	Lactococcus phage	Lactococcus	Lactococcus cremoris subsp.
HV6	S	Lactococcus virus jj50	11	Uroviricota	Caudoviricetes	Caudovirales	Siphoviridae	Skunavirus	Lactococcus virus jj50	Lactococcus phage	Lactococcus	Lactococcus lactis
HV6	S	Skunavirus ASCC191	37	Uroviricota	Caudoviricetes	Caudovirales	Siphoviridae	Skunavirus	Skunavirus ASCC191	Lactococcus phage	Lactococcus	Lactococcus lactis
HV6	S	Skunavirus bibb29	17	Uroviricota	Caudoviricetes	Caudovirales	Siphoviridae	Skunavirus	Skunavirus bibb29	Lactococcus phage	Lactococcus	Lactococcus lactis
HV6	S	Skunavirus bIL170	24	Uroviricota	Caudoviricetes	Caudovirales	Siphoviridae	Skunavirus	Skunavirus bIL170	Lactococcus phage	Lactococcus	Lactococcus lactis
HV6	S	Skunavirus CB13	29	Uroviricota	Caudoviricetes	Caudovirales	Siphoviridae	Skunavirus	Skunavirus CB13	Lactococcus phage	Lactococcus	Lactococcus lactis
HV6	S	Skunavirus CB14	14	Uroviricota	Caudoviricetes	Caudovirales	Siphoviridae	Skunavirus	Skunavirus CB14	Lactococcus phage	Lactococcus	Lactococcus lactis
HV6	S	Skunavirus sk1	10	Uroviricota	Caudoviricetes	Caudovirales	Siphoviridae	Skunavirus	Skunavirus sk1	Lactococcus phage	Lactococcus	Lactococcus lactis
HV6	S	Skunavirus sv712	36	Uroviricota	Caudoviricetes	Caudovirales	Siphoviridae	Skunavirus	Skunavirus sv712	Lactococcus phage	Lactococcus	Lactococcus lactis
HV6	S	Skunavirus P008	33	Uroviricota	Caudoviricetes	Caudovirales	Siphoviridae	Skunavirus	Skunavirus P008	Lactococcus phage	Lactococcus	Lactococcus lactis subsp.
HV6	S	Ceduovirus bIL67	5	Uroviricota	Caudoviricetes	Caudovirales	Siphoviridae	Ceduovirus	Ceduovirus bIL67	Lactococcus phage	Lactococcus	Lactococcus sp.
HV6	S	Ceduovirus c2	511	Uroviricota	Caudoviricetes	Caudovirales	Siphoviridae	Ceduovirus	Ceduovirus c2	Lactococcus phage	Lactococcus	Lactococcus sp.
HV6	S	Twortvirus twort	1	Uroviricota	Caudoviricetes	Caudovirales	Herelleviridae	Twortvirus	Twortvirus twort	Staphylococcus phage	Staphylococcus	Staphylococcus aureus
HV6	F	Caudoviricetes	1	Uroviricota	Caudoviricetes	Caudovirales	Myoviridae
HV6	G	Ceduovirus	33	Uroviricota	Caudoviricetes	Caudovirales	Siphoviridae	Ceduovirus
HV6	G1	unclassified Skunavirus	22	Uroviricota	Caudoviricetes	Caudovirales	Siphoviridae	Skunavirus	unclassified Skunavirus
HV6	G	Skunavirus	368	Uroviricota	Caudoviricetes	Caudovirales	Siphoviridae	Skunavirus
HV6	F	Caudoviricetes	3	Uroviricota	Caudoviricetes	Caudovirales	Siphoviridae
HV6	G	Dhillonvirus	1	Uroviricota	Caudoviricetes	Caudovirales	Siphoviridae	Dhillonvirus
HV6	O	Caudoviricetes	23	Uroviricota	Caudoviricetes	Caudovirales
HV6	G	Friunavirus	26	Uroviricota	Caudoviricetes	Autographivirales	Autographiviridae	Friunavirus
HV6	G	Phietavirus	1	Uroviricota	Caudoviricetes	Caudovirales	Siphoviridae	Phietavirus
HV6	G	Hk97virus	4	Uroviricota	Caudoviricetes	Caudovirales	Siphoviridae	Hk97virus
HV6	G	Obolenskvirus	1169	Uroviricota	Caudoviricetes	Caudovirales	Myoviridae	Obolenskvirus
HV6	G1	unclassified Ceduovirus	632	Uroviricota	Caudoviricetes	Caudovirales	Siphoviridae	Ceduovirus	unclassified Ceduovirus
HV6	G	Phifelvirus	3	Uroviricota	Caudoviricetes	Caudovirales	Siphoviridae	Phifelvirus
HV6	F1	unclassified Caudoviricetes	2	Uroviricota	Caudoviricetes	unclassified
HV6	F1	unclassified Caudoviricetes	9	Uroviricota	Caudoviricetes	unclassified
HV7	S1	Acinetobacter phage AP22	12	Uroviricota	Caudoviricetes	Caudovirales	Myoviridae	Obolenskvirus	Obolenskvirus AP22	Acinetobacter phage AP22	Acinetobacter	Acinetobacter baumannii
HV7	S1	Acinetobacter phage LZ35	14	Uroviricota	Caudoviricetes	Caudovirales	Myoviridae	Obolenskvirus	Obolenskvirus LZ35	Acinetobacter phage LZ35	Acinetobacter	Acinetobacter baumannii
HV7	S	Acinetobacter phage vB_AbaS_TRS1	1	Uroviricota	Caudoviricetes	Caudovirales	Siphoviridae	unclassified	Acinetobacter phage vB_AbaS_TRS1	Acinetobacter phage vB_AbaS_TRS1	Acinetobacter	Acinetobacter baumannii
HV7	S	Acinetobacter phage YMC13/03/R2096	1288	Uroviricota	Caudoviricetes	Caudovirales	Myoviridae	unclassified	Acinetobacter phage YMC13/03/R2096	Acinetobacter phage YMC13/03/R2096	Acinetobacter	Acinetobacter baumannii
HV7	S1	Vibrio phage pYD38-A	3	Uroviricota	Caudoviricetes	Caudovirales	Siphoviridae	Roufvirus	Roufvirus pIS4A	Aeromonas phage	Aeromonas	Aeromonas sp.
HV7	S	Enterobacter phage Tyrion	1	Uroviricota	Caudoviricetes	Caudovirales	Podoviridae	Uetakevirus	Enterobacter phage Tyrion	Enterobacter phage Tyrion	Enterobacter	Enterobacter sp.
HV7	S1	Enterobacteria phage HK106	2	Uroviricota	Caudoviricetes	Caudovirales	Siphoviridae	unclassified	Wanchaivirus HK106	Enterobacteria phage HK106	Enterobacteria	Escherichia coli
HV7	S1	Enterobacteria phage HK140	1	Uroviricota	Caudoviricetes	Caudovirales	Siphoviridae	Yautsimvirus	Yautsimvirus HK140	Enterobacteria phage HK140	Enterobacteria	Escherichia coli
HV7	S	Enterobacteria phage IME10	5	Uroviricota	Caudoviricetes	Caudovirales	Podoviridae	Lederbergvirus	Enterobacteria phage IME10	Enterobacteria phage IME10	Enterobacteria	Escherichia coli
HV7	S1	Enterobacteria phage mEpX1	4	Uroviricota	Caudoviricetes	Caudovirales	Siphoviridae	Cuauhtlivirus	Cuauhtlivirus mEpX1	Enterobacteria phage mEpX1	Enterobacteria	Escherichia coli
HV7	S1	Enterobacterial phage mEp213	9	Uroviricota	Caudoviricetes	Caudovirales	Siphoviridae	Aguilavirus	Aguilavirus mEp213	Enterobacterial phage mEp213	Enterobacterial	Escherichia coli
HV7	S1	Escherichia phage 4MG	2	Uroviricota	Caudoviricetes	unclassified	Vequintavirinae	Seunavirus	Seunavirus 4MG	Escherichia phage 4MG	Escherichia	Escherichia coli
HV7	S1	Escherichia phage phiV10	3	Uroviricota	Caudoviricetes	Caudovirales	Podoviridae	Uetakevirus	Uetakevirus phiV10	Escherichia phage phiV10	Escherichia	Escherichia coli
HV7	S	Escherichia phage TL-2011b	2	Uroviricota	Caudoviricetes	Caudovirales	Podoviridae	unclassified	Escherichia phage TL-2011b	Escherichia phage TL-2011b	Escherichia	Escherichia coli
HV7	S1	Klebsiella phage JD001	2	Uroviricota	Caudoviricetes	Caudovirales	Myoviridae	Jedunavirus	Jedunavirus JD001	Klebsiella phage JD001	Klebsiella	Klebsiella pneumoniae
HV7	S1	Klebsiella phage vB_KpnM_KB57	2	Uroviricota	Caudoviricetes	unclassified	Vequintavirinae	Mydovirus	Mydovirus KB57	Klebsiella phage vB_KpnM_KB57	Klebsiella	Klebsiella pneumoniae
HV7	S1	Lactobacillus phage CL1	2	Uroviricota	Caudoviricetes	Caudovirales	Siphoviridae	Colunavirus	Colunavirus CL1	Lactobacillus phage CL1	Lactobacillus	Lacticaseibacillus paracasei
HV7	S1	Lactobacillus phage CL2	13	Uroviricota	Caudoviricetes	Caudovirales	Siphoviridae	Colunavirus	Colunavirus CL2	Lactobacillus phage CL2	Lactobacillus	Lacticaseibacillus paracasei
HV7	S1	Lactobacillus phage LBR48	1	Uroviricota	Caudoviricetes	Caudovirales	Myoviridae	Anamdongvirus	Anamdongvirus LBR48	Lactobacillus phage LBR48	Lactobacillus	Levilactobacillus brevis
HV7	S1	Lactobacillus phage LF1	1	Uroviricota	Caudoviricetes	Caudovirales	Siphoviridae	Lafunavirus	Lafunavirus LF1	Lactobacillus phage LF1	Lactobacillus	Lactobacillus sp.
HV7	S1	Lactobacillus phage PLE2	5	Uroviricota	Caudoviricetes	unclassified	unclassified	Pleeduovirus	Pleeduovirus PLE2	Lactobacillus phage PLE2	Lactobacillus	Lacticaseibacillus casei
HV7	S1	Lactobacillus phage phiAT3	1	Uroviricota	Caudoviricetes	Caudovirales	Siphoviridae	Fattrevirus	Fattrevirus AT3	Lactobacillus phage phiAT3	Lactobacillus	Lacticaseibacillus casei
HV7	S1	Lactococcus phage 340	17	Uroviricota	Caudoviricetes	Caudovirales	Siphoviridae	Skunavirus	Skunavirus sv340	Lactococcus phage 340	Lactococcus	Lactococcus cremoris
HV7	S1	Lactococcus phage D4412	1	Uroviricota	Caudoviricetes	Caudovirales	Siphoviridae	Ceduovirus	Ceduovirus D4412	Lactococcus phage D4412	Lactococcus	Lactococcus lactis
HV7	S1	Lactococcus phage jm2	24	Uroviricota	Caudoviricetes	Caudovirales	Siphoviridae	Skunavirus	Skunavirus jm2	Lactococcus phage jm2	Lactococcus	Lactococcus cremoris
HV7	S1	Lactococcus phage jm3	13	Uroviricota	Caudoviricetes	Caudovirales	Siphoviridae	Skunavirus	Skunavirus jm3	Lactococcus phage jm3	Lactococcus	Lactococcus cremoris
HV7	S	Lactococcus phage P335 sensu lato	1	Uroviricota	Caudoviricetes	Caudovirales	Siphoviridae	unclassified	Lactococcus phage P335 sensu lato	Lactococcus phage P335 sensu lato	Lactococcus	Lactococcus sp.
HV7	S1	Lactococcus phage P680	15	Uroviricota	Caudoviricetes	Caudovirales	Siphoviridae	Skunavirus	Skunavirus P680	Lactococcus phage P680	Lactococcus	Lactococcus lactis subsp.
HV7	S1	Lactococcus phage phi7	15	Uroviricota	Caudoviricetes	Caudovirales	Siphoviridae	Skunavirus	Skunavirus sv7	Lactococcus phage phi7	Lactococcus	Lactococcus cremoris
HV7	S1	Leuconostoc phage Lmd1	3	Uroviricota	Caudoviricetes	Caudovirales	Mccleskeyvirinae	Limdunavirus	Limdunavirus Lmd1	Leuconostoc phage Lmd1	Leuconostoc	Leuconostoc mesenteroides subsp.
HV7	S1	Leuconostoc phage P793	11	Uroviricota	Caudoviricetes	Caudovirales	Mccleskeyvirinae	Limdunavirus	Limdunavirus P793	Leuconostoc phage P793	Leuconostoc	Leuconostoc pseudomesenteroides
HV7	S1	Leuconostoc phage phiLN03	94	Uroviricota	Caudoviricetes	Caudovirales	Mccleskeyvirinae	Limdunavirus	Limdunavirus LN03	Leuconostoc phage phiLN03	Leuconostoc	Leuconostoc pseudomesenteroides
HV7	S1	Leuconostoc phage phiLN04	26	Uroviricota	Caudoviricetes	Caudovirales	Mccleskeyvirinae	Limdunavirus	Limdunavirus LN04	Leuconostoc phage phiLN04	Leuconostoc	Leuconostoc pseudomesenteroides
HV7	S1	Leuconostoc phage phiLN12	26	Uroviricota	Caudoviricetes	Caudovirales	Mccleskeyvirinae	Limdunavirus	Limdunavirus LN12	Leuconostoc phage phiLN12	Leuconostoc	Leuconostoc pseudomesenteroides
HV7	S1	Leuconostoc phage phiLN34	1	Uroviricota	Caudoviricetes	Caudovirales	Mccleskeyvirinae	Unaquatrovirus	Unaquatrovirus LN34	Leuconostoc phage phiLN34	Leuconostoc	Leuconostoc mesenteroides subsp.
HV7	S1	Leuconostoc phage phiLN6B	1	Uroviricota	Caudoviricetes	Caudovirales	Mccleskeyvirinae	Limdunavirus	Limdunavirus Lmd1	Leuconostoc phage phiLN6B	Leuconostoc	Leuconostoc mesenteroides subsp.
HV7	S1	Leuconostoc phage phiLNTR3	8	Uroviricota	Caudoviricetes	Caudovirales	Mccleskeyvirinae	Unaquatrovirus	Leuconostoc virus LNTR3	Leuconostoc phage phiLNTR3	Leuconostoc	Leuconostoc mesenteroides
HV7	S	Salmonella phage 118970_sal3	1	Uroviricota	Caudoviricetes	Caudovirales	Myoviridae	unclassified	Salmonella phage 118970_sal3	Salmonella phage 118970_sal3	Salmonella	Salmonella enterica
HV7	S	Salmonella phage ST160	1	Uroviricota	Caudoviricetes	Caudovirales	Podoviridae	Lederbergvirus	Salmonella phage ST160	Salmonella phage ST160	Salmonella	Salmonella enterica subsp.
HV7	S	Staphylococcus phage IME-SA4	1	Uroviricota	Caudoviricetes	Caudovirales	Siphoviridae	Biseptimavirus	Staphylococcus phage IME-SA4	Staphylococcus phage IME-SA4	Staphylococcus	Staphylococcus haemolyticus
HV7	S	Streptococcus phage EJ-1	1	Uroviricota	Caudoviricetes	Caudovirales	Myoviridae	unclassified	Streptococcus phage EJ-1	Streptococcus phage EJ-1	Streptococcus	Streptococcus pneumoniae
HV7	S	Streptococcus phage phiARI0131-2	1	Uroviricota	Caudoviricetes	Caudovirales	Siphoviridae	unclassified	Streptococcus phage phiARI0131-2	Streptococcus phage phiARI0131-2	Streptococcus	Streptococcus pneumoniae
HV7	S	Streptococcus phage YMC-2011	1	Uroviricota	Caudoviricetes	Caudovirales	Aliceevansviridae	Moineauvirus	Streptococcus phage YMC-2011	Streptococcus phage YMC-2011	Streptococcus	Streptococcus salivarius
HV7	S1	Streptococcus virus 9871	1	Uroviricota	Caudoviricetes	unclassified	unclassified	Piorkowskivirus	Piorkowskivirus pv9871	Streptococcus virus 9871	Streptococcus	Streptococcus thermophilus
HV7	S	Skunavirus Sl4	21	Uroviricota	Caudoviricetes	Caudovirales	Siphoviridae	Skunavirus	Skunavirus Sl4	Lactococcus phage	Lactococcus	Lactococcus cremoris subsp.
HV7	S	Lactococcus virus jj50	4	Uroviricota	Caudoviricetes	Caudovirales	Siphoviridae	Skunavirus	Lactococcus virus jj50	Lactococcus phage	Lactococcus	Lactococcus lactis
HV7	S	Skunavirus ASCC191	24	Uroviricota	Caudoviricetes	Caudovirales	Siphoviridae	Skunavirus	Skunavirus ASCC191	Lactococcus phage	Lactococcus	Lactococcus lactis
HV7	S	Skunavirus bibb29	5	Uroviricota	Caudoviricetes	Caudovirales	Siphoviridae	Skunavirus	Skunavirus bibb29	Lactococcus phage	Lactococcus	Lactococcus lactis
HV7	S	Skunavirus bIL170	9	Uroviricota	Caudoviricetes	Caudovirales	Siphoviridae	Skunavirus	Skunavirus bIL170	Lactococcus phage	Lactococcus	Lactococcus lactis
HV7	S	Skunavirus CB13	17	Uroviricota	Caudoviricetes	Caudovirales	Siphoviridae	Skunavirus	Skunavirus CB13	Lactococcus phage	Lactococcus	Lactococcus lactis
HV7	S	Skunavirus CB14	31	Uroviricota	Caudoviricetes	Caudovirales	Siphoviridae	Skunavirus	Skunavirus CB14	Lactococcus phage	Lactococcus	Lactococcus lactis
HV7	S	Skunavirus sk1	3	Uroviricota	Caudoviricetes	Caudovirales	Siphoviridae	Skunavirus	Skunavirus sk1	Lactococcus phage	Lactococcus	Lactococcus lactis
HV7	S	Skunavirus sv712	23	Uroviricota	Caudoviricetes	Caudovirales	Siphoviridae	Skunavirus	Skunavirus sv712	Lactococcus phage	Lactococcus	Lactococcus lactis
HV7	S	Skunavirus P008	5	Uroviricota	Caudoviricetes	Caudovirales	Siphoviridae	Skunavirus	Skunavirus P008	Lactococcus phage	Lactococcus	Lactococcus lactis subsp.
HV7	S	Ceduovirus bIL67	1	Uroviricota	Caudoviricetes	Caudovirales	Siphoviridae	Ceduovirus	Ceduovirus bIL67	Lactococcus phage	Lactococcus	Lactococcus sp.
HV7	S	Brussowvirus ALQ132	2	Uroviricota	Caudoviricetes	Unclassified	Aliceevansviridae	Brussowvirus	Brussowvirus ALQ132	Streptococcus phage	Streptococcus	Streptococcus thermophilus
HV7	S	Moineauvirus Abc2	1	Uroviricota	Caudoviricetes	Unclassified	Aliceevansviridae	Moineauvirus	Moineauvirus Abc2	Streptococcus phage	Streptococcus	Streptococcus thermophilus
HV7	S	Moineauvirus DT1	5	Uroviricota	Caudoviricetes	Unclassified	Aliceevansviridae	Moineauvirus	Moineauvirus DT1	Streptococcus phage	Streptococcus	Streptococcus thermophilus
HV7	S	Moineauvirus Sfi19	1	Uroviricota	Caudoviricetes	Unclassified	Aliceevansviridae	Moineauvirus	Moineauvirus Sfi19	Streptococcus phage	Streptococcus	Streptococcus thermophilus
HV7	G	Brussowvirus	3	Uroviricota	Caudoviricetes	Caudovirales	Aliceevansviridae	Brussowvirus
HV7	G	Moineauvirus	12	Uroviricota	Caudoviricetes	Caudovirales	Aliceevansviridae	Moineauvirus
HV7	G	Limdunavirus	387	Uroviricota	Caudoviricetes	Caudovirales	Mccleskeyvirinae	Limdunavirus
HV7	F	Caudoviricetes	1	Uroviricota	Caudoviricetes	Caudovirales	Myoviridae
HV7	G	Ceduovirus	2	Uroviricota	Caudoviricetes	Caudovirales	Siphoviridae	Ceduovirus
HV7	G1	unclassified Skunavirus	15	Uroviricota	Caudoviricetes	Caudovirales	Siphoviridae	Skunavirus	unclassified Skunavirus
HV7	G	Skunavirus	224	Uroviricota	Caudoviricetes	Caudovirales	Siphoviridae	Skunavirus
HV7	F	Caudoviricetes	13	Uroviricota	Caudoviricetes	Caudovirales	Siphoviridae
HV7	G	Obolenskvirus	42	Uroviricota	Caudoviricetes	Caudovirales	Myoviridae	Obolenskvirus
HV7	G1	unclassified Ceduovirus	1	Uroviricota	Caudoviricetes	Caudovirales	Siphoviridae	Ceduovirus	unclassified Ceduovirus
HV7	G	Phifelvirus	1	Uroviricota	Caudoviricetes	Caudovirales	Siphoviridae	Phifelvirus
HV7	F1	unclassified Caudoviricetes	1	Uroviricota	Caudoviricetes	unclassified
HV8	S1	Acinetobacter phage AP22	2	Uroviricota	Caudoviricetes	Caudovirales	Myoviridae	Obolenskvirus	Obolenskvirus AP22	Acinetobacter phage AP22	Acinetobacter	Acinetobacter baumannii
HV8	S1	Bacillus phage BCJA1c	1	Uroviricota	Caudoviricetes	Caudovirales	Siphoviridae	Jarrellvirus	Jarrellvirus BCAJ1	Bacillus phage BCJA1c	Bacillus	Alkalihalobacillus alcalophilus
HV8	S	Brochothrix phage BL3	16	Uroviricota	Caudoviricetes	unclassified	unclassified	unclassified	Brochothrix phage BL3	Brochothrix phage BL3	Brochothrix	Brochothrix thermosphacta
HV8	S1	Clostridium phage phiCD111	1	Uroviricota	Caudoviricetes	Caudovirales	Siphoviridae	Leicestervirus	Leicestervirus CD111	Clostridium phage phiCD111	Clostridium	Clostridioides difficile
HV8	S	Cronobacter phage ENT39118	2	Uroviricota	Caudoviricetes	Caudovirales	Siphoviridae	unclassified	Cronobacter phage ENT39118	Cronobacter phage ENT39118	Cronobacter	Cronobacter sakazakii
HV8	S1	Enterobacteria phage HK140	2	Uroviricota	Caudoviricetes	Caudovirales	Siphoviridae	Yautsimvirus	Yautsimvirus HK140	Enterobacteria phage HK140	Enterobacteria	Escherichia coli
HV8	S	Enterobacteria phage Sf101	1	Uroviricota	Caudoviricetes	Caudovirales	Podoviridae	Lederbergvirus	Enterobacteria phage Sf101	Enterobacteria phage Sf101	Enterobacteria	Enterococcus faecalis
HV8	S	Enterococcus phage EFC-1	1	Uroviricota	Caudoviricetes	unclassified	unclassified	unclassified	Enterococcus phage EFC-1	Enterococcus phage EFC-1	Enterococcus	Enterococcus faecalis
HV8	S	Enterococcus phage phiFL4A	2	Uroviricota	Caudoviricetes	Caudovirales	Siphoviridae	unclassified	Enterococcus phage phiFL4A	Enterococcus phage phiFL4A	Enterococcus	Enterococcus faecalis
HV8	S	Enterococcus phage vB_EfaS_IME197	7	Uroviricota	Caudoviricetes	unclassified	unclassified	unclassified	Enterococcus phage vB_EfaS_IME197	Enterococcus phage vB_EfaS_IME197	Enterococcus	Enterococcus faecalis
HV8	S1	Klebsiella phage JD001	6	Uroviricota	Caudoviricetes	Caudovirales	Myoviridae	Jedunavirus	Jedunavirus JD001	Klebsiella phage JD001	Klebsiella	Klebsiella pneumoniae
HV8	S1	Lactococcus phage 340	2	Uroviricota	Caudoviricetes	Caudovirales	Siphoviridae	Skunavirus	Skunavirus sv340	Lactococcus phage 340	Lactococcus	Lactococcus cremoris
HV8	S1	Lactococcus phage D4412	1	Uroviricota	Caudoviricetes	Caudovirales	Siphoviridae	Ceduovirus	Ceduovirus D4412	Lactococcus phage D4412	Lactococcus	Lactococcus lactis
HV8	S	Lactococcus phage ul36	1	Uroviricota	Caudoviricetes	Caudovirales	Siphoviridae	unclassified	Lactococcus phage ul36	Lactococcus phage ul36	Lactococcus	Lactococcus lactis
HV8	S1	Streptococcus phage 5093	1	Uroviricota	Caudoviricetes	Unclassified	Aliceevansviridae	unclassified	Vansinderenvirus 5093	Streptococcus phage 5093	Streptococcus	Streptococcus thermophilus
HV8	S	Ceduovirus c2	3	Uroviricota	Caudoviricetes	Caudovirales	Siphoviridae	Ceduovirus	Ceduovirus c2	Lactococcus phage	Lactococcus	Lactococcus sp.
HV8	S	Moineauvirus mv7201	1	Uroviricota	Caudoviricetes	Unclassified	Aliceevansviridae	Moineauvirus	Moineauvirus mv7201	Streptococcus phage	Streptococcus	Streptococcus thermophilus
HV8	G	Brussowvirus	1	Uroviricota	Caudoviricetes	Caudovirales	Aliceevansviridae	Brussowvirus
HV8	G	Moineauvirus	1	Uroviricota	Caudoviricetes	Caudovirales	Aliceevansviridae	Moineauvirus
HV8	G	Skunavirus	2	Uroviricota	Caudoviricetes	Caudovirales	Siphoviridae	Skunavirus
HV8	G	Hk97virus	3	Uroviricota	Caudoviricetes	Caudovirales	Siphoviridae	Hk97virus
HV8	G	Phifelvirus	1	Uroviricota	Caudoviricetes	Caudovirales	Siphoviridae	Phifelvirus
HV9	S1	Vibrio phage pYD38-A	6	Uroviricota	Caudoviricetes	Caudovirales	Siphoviridae	Roufvirus	Roufvirus pIS4A	Aeromonas phage	Aeromonas	Aeromonas sp.
HV9	S	Escherichia phage TL-2011b	3	Uroviricota	Caudoviricetes	Caudovirales	Podoviridae	unclassified	Escherichia phage TL-2011b	Escherichia phage TL-2011b	Escherichia	Escherichia coli
HV9	S1	Lactobacillus phage A2	601	Uroviricota	Caudoviricetes	Caudovirales	Siphoviridae	Ashduovirus	Ashduovirus A2	Lactobacillus phage A2	Lactobacillus	Lacticaseibacillus casei
HV9	S1	Lactobacillus phage CL1	65	Uroviricota	Caudoviricetes	Caudovirales	Siphoviridae	Colunavirus	Colunavirus CL1	Lactobacillus phage CL1	Lactobacillus	Lacticaseibacillus paracasei
HV9	S1	Lactobacillus phage CL2	6	Uroviricota	Caudoviricetes	Caudovirales	Siphoviridae	Colunavirus	Colunavirus CL2	Lactobacillus phage CL2	Lactobacillus	Lacticaseibacillus paracasei
HV9	S1	Lactobacillus phage iLp1308	12	Uroviricota	Caudoviricetes	Caudovirales	Siphoviridae	Colunavirus	Colunavirus iLp1308	Lactobacillus phage iLp1308	Lactobacillus	Lacticaseibacillus paracasei
HV9	S1	Lactobacillus phage J-1	367	Uroviricota	Caudoviricetes	Caudovirales	Siphoviridae	Junavirus	Junavirus J1	Lactobacillus phage J-1	Lactobacillus	Lacticaseibacillus paracasei
HV9	S	Lactobacillus phage KC5a	1	Uroviricota	Caudoviricetes	Caudovirales	Myoviridae	unclassified	Lactobacillus phage KC5a	Lactobacillus phage KC5a	Lactobacillus	Lactobacillus gasseri
HV9	S1	Lactobacillus phage Lc-Nu	520	Uroviricota	Caudoviricetes	Caudovirales	Siphoviridae	Lacnuvirus	Lacnuvirus LcNu	Lactobacillus phage Lc-Nu	Lactobacillus	Lacticaseibacillus rhamnosus
HV9	S1	Lactobacillus phage Lrm1	192	Uroviricota	Caudoviricetes	Caudovirales	Siphoviridae	Larmunavirus	Larmunavirus Lrm1	Lactobacillus phage Lrm1	Lactobacillus	Lacticaseibacillus rhamnosus
HV9	S1	Lactobacillus phage phiAT3	1	Uroviricota	Caudoviricetes	Caudovirales	Siphoviridae	Fattrevirus	Fattrevirus AT3	Lactobacillus phage phiAT3	Lactobacillus	Lacticaseibacillus casei
HV9	S1	Lactococcus phage 340	1	Uroviricota	Caudoviricetes	Caudovirales	Siphoviridae	Skunavirus	Skunavirus sv340	Lactococcus phage 340	Lactococcus	Lactococcus cremoris
HV9	S1	Lactococcus phage D4410	2	Uroviricota	Caudoviricetes	Caudovirales	Siphoviridae	Ceduovirus	Ceduovirus D4410	Lactococcus phage D4410	Lactococcus	Lactococcus lactis
HV9	S1	Lactococcus phage jm2	6	Uroviricota	Caudoviricetes	Caudovirales	Siphoviridae	Skunavirus	Skunavirus jm2	Lactococcus phage jm2	Lactococcus	Lactococcus cremoris
HV9	S1	Lactococcus phage jm3	14	Uroviricota	Caudoviricetes	Caudovirales	Siphoviridae	Skunavirus	Skunavirus jm3	Lactococcus phage jm3	Lactococcus	Lactococcus cremoris
HV9	S1	Lactococcus phage phi7	1	Uroviricota	Caudoviricetes	Caudovirales	Siphoviridae	Skunavirus	Skunavirus sv7	Lactococcus phage phi7	Lactococcus	Lactococcus cremoris
HV9	S1	Leuconostoc phage P793	2	Uroviricota	Caudoviricetes	Caudovirales	Mccleskeyvirinae	Limdunavirus	Limdunavirus P793	Leuconostoc phage P793	Leuconostoc	Leuconostoc pseudomesenteroides
HV9	S1	Propionibacterium phage Lauchelly	1	Uroviricota	Caudoviricetes	Caudovirales	Siphoviridae	Pahexavirus	Pahexavirus lauchelly	Propionibacterium phage Lauchelly	Propionibacterium	Cutibacterium acnes
HV9	S	Propionibacterium phage PAC1	1	Uroviricota	Caudoviricetes	Caudovirales	Siphoviridae	Pahexavirus	Propionibacterium phage PAC1	Propionibacterium phage PAC1	Propionibacterium	Cutibacterium acnes
HV9	S1	Propionibacterium phage PAD20	2	Uroviricota	Caudoviricetes	Caudovirales	Siphoviridae	Pahexavirus	Pahexavirus PAD20	Propionibacterium phage PAD20	Propionibacterium	Cutibacterium acnes
HV9	S1	Propionibacterium phage PHL085N00	4	Uroviricota	Caudoviricetes	Caudovirales	Siphoviridae	Pahexavirus	Pahexavirus PHL037M02	Propionibacterium phage PHL085N00	Propionibacterium	Cutibacterium acnes
HV9	S1	Propionibacterium phage PHL111M01	1	Uroviricota	Caudoviricetes	Caudovirales	Siphoviridae	Pahexavirus	Pahexavirus PHL111M01	Propionibacterium phage PHL111M01	Propionibacterium	Cutibacterium acnes
HV9	S1	Propionibacterium phage PHL150M00	3	Uroviricota	Caudoviricetes	Caudovirales	Siphoviridae	Pahexavirus	Pahexavirus PHL308M00	Propionibacterium phage PHL150M00	Propionibacterium	Cutibacterium acnes
HV9	S1	Propionibacterium phage PHL152M00	1	Uroviricota	Caudoviricetes	Caudovirales	Siphoviridae	Pahexavirus	Pahexavirus PHL152M00	Propionibacterium phage PHL152M00	Propionibacterium	Cutibacterium acnes
HV9	S1	Propionibacterium phage PHL171M01	2	Uroviricota	Caudoviricetes	Caudovirales	Siphoviridae	Pahexavirus	Pahexavirus PHL171M01	Propionibacterium phage PHL171M01	Propionibacterium	Cutibacterium acnes
HV9	S1	Propionibacterium phage PHL199M00	1	Uroviricota	Caudoviricetes	Caudovirales	Siphoviridae	Pahexavirus	Pahexavirus PHL199M00	Propionibacterium phage PHL199M00	Propionibacterium	Cutibacterium acnes
HV9	S	Staphylococcus phage IME-SA4	34	Uroviricota	Caudoviricetes	Caudovirales	Siphoviridae	Biseptimavirus	Staphylococcus phage IME-SA4	Staphylococcus phage IME-SA4	Staphylococcus	Staphylococcus haemolyticus
HV9	S	Streptococcus phage SMP	2	Uroviricota	Caudoviricetes	unclassified	unclassified	unclassified	Streptococcus phage SMP	Streptococcus phage SMP	Streptococcus	Streptococcus suis
HV9	S	Streptococcus phage YMC-2011	2	Uroviricota	Caudoviricetes	Caudovirales	Aliceevansviridae	Moineauvirus	Streptococcus phage YMC-2011	Streptococcus phage YMC-2011	Streptococcus	Streptococcus salivarius
HV9	S	Skunavirus Sl4	4	Uroviricota	Caudoviricetes	Caudovirales	Siphoviridae	Skunavirus	Skunavirus Sl4	Lactococcus phage	Lactococcus	Lactococcus cremoris subsp.
HV9	S	Skunavirus ASCC191	4	Uroviricota	Caudoviricetes	Caudovirales	Siphoviridae	Skunavirus	Skunavirus ASCC191	Lactococcus phage	Lactococcus	Lactococcus lactis
HV9	S	Skunavirus bIL170	8	Uroviricota	Caudoviricetes	Caudovirales	Siphoviridae	Skunavirus	Skunavirus bIL170	Lactococcus phage	Lactococcus	Lactococcus lactis
HV9	S	Skunavirus CB13	1	Uroviricota	Caudoviricetes	Caudovirales	Siphoviridae	Skunavirus	Skunavirus CB13	Lactococcus phage	Lactococcus	Lactococcus lactis
HV9	S	Skunavirus CB14	32	Uroviricota	Caudoviricetes	Caudovirales	Siphoviridae	Skunavirus	Skunavirus CB14	Lactococcus phage	Lactococcus	Lactococcus lactis
HV9	S	Skunavirus sv712	7	Uroviricota	Caudoviricetes	Caudovirales	Siphoviridae	Skunavirus	Skunavirus sv712	Lactococcus phage	Lactococcus	Lactococcus lactis
HV9	S	Skunavirus P008	1	Uroviricota	Caudoviricetes	Caudovirales	Siphoviridae	Skunavirus	Skunavirus P008	Lactococcus phage	Lactococcus	Lactococcus lactis subsp.
HV9	S	Ceduovirus bIL67	2	Uroviricota	Caudoviricetes	Caudovirales	Siphoviridae	Ceduovirus	Ceduovirus bIL67	Lactococcus phage	Lactococcus	Lactococcus sp.
HV9	G	Brussowvirus	1	Uroviricota	Caudoviricetes	Caudovirales	Aliceevansviridae	Brussowvirus
HV9	G	Limdunavirus	6	Uroviricota	Caudoviricetes	Caudovirales	Mccleskeyvirinae	Limdunavirus
HV9	G	Ceduovirus	3	Uroviricota	Caudoviricetes	Caudovirales	Siphoviridae	Ceduovirus
HV9	G	Pahexavirus	23	Uroviricota	Caudoviricetes	Caudovirales	Siphoviridae	Pahexavirus
HV9	G1	unclassified Skunavirus	2	Uroviricota	Caudoviricetes	Caudovirales	Siphoviridae	Skunavirus	unclassified Skunavirus
HV9	G	Skunavirus	67	Uroviricota	Caudoviricetes	Caudovirales	Siphoviridae	Skunavirus
HV9	G1	unclassified Ceduovirus	1	Uroviricota	Caudoviricetes	Caudovirales	Siphoviridae	Ceduovirus	unclassified Ceduovirus
HV9	F1	unclassified Caudoviricetes	5733	Uroviricota	Caudoviricetes	unclassified

## Sheet: S4
Table S4. Taxonomy of bacteriophages and viruses in metagenomic data PV1-PV10
Sample	Number of reads	Taxon	Species	Genus	Family	Order	Class	Phylum	Kingdom	Phage	Phage name	Host genus	Host species
PV1	1	Torque teno virus 10	Torque teno virus 10	Alphatorquevirus	Anelloviridae	Sanitavirales	Cardeaviricetes	Commensaviricota	Viruses	No
PV1	28	Torque teno virus 18	Torque teno virus 18	Alphatorquevirus	Anelloviridae	Sanitavirales	Cardeaviricetes	Commensaviricota	Viruses	No
PV1	1	Torque teno virus 27	Torque teno virus 27	Alphatorquevirus	Anelloviridae	Sanitavirales	Cardeaviricetes	Commensaviricota	Viruses	No
PV1	3	Torque teno virus 28	Torque teno virus 28	Alphatorquevirus	Anelloviridae	Sanitavirales	Cardeaviricetes	Commensaviricota	Viruses	No
PV1	39	Torque teno virus 29	Torque teno virus 29	Alphatorquevirus	Anelloviridae	Sanitavirales	Cardeaviricetes	Commensaviricota	Viruses	No
PV1	28	Torque teno virus 5	Torque teno virus 5	Alphatorquevirus	Anelloviridae	Sanitavirales	Cardeaviricetes	Commensaviricota	Viruses	No
PV1	1	Torque teno virus 9	Torque teno virus 9	Alphatorquevirus	Anelloviridae	Sanitavirales	Cardeaviricetes	Commensaviricota	Viruses	No
PV1	104	Alphatorquevirus	unclassified species	Alphatorquevirus	Anelloviridae	Sanitavirales	Cardeaviricetes	Commensaviricota	Viruses	No
PV1	2	Torque teno mini virus 8	Torque teno mini virus 8	Betatorquevirus	Anelloviridae	Sanitavirales	Cardeaviricetes	Commensaviricota	Viruses	No
PV1	1	Torque teno mini virus ALA22	Torque teno mini virus ALA22	Betatorquevirus	Anelloviridae	Sanitavirales	Cardeaviricetes	Commensaviricota	Viruses	No
PV1	1	TTV-like mini virus	TTV-like mini virus	Betatorquevirus	Anelloviridae	Sanitavirales	Cardeaviricetes	Commensaviricota	Viruses	No
PV1	15	Betatorquevirus	unclassified species	Betatorquevirus	Anelloviridae	Sanitavirales	Cardeaviricetes	Commensaviricota	Viruses	No
PV1	2	Torque teno midi virus 13	Torque teno midi virus 13	Gammatorquevirus	Anelloviridae	Sanitavirales	Cardeaviricetes	Commensaviricota	Viruses	No
PV1	10	Torque teno virus	Torque teno virus	unclassified	Anelloviridae	Sanitavirales	Cardeaviricetes	Commensaviricota	Viruses	No
PV1	11	Anelloviridae	unclassified species	unclassified	Anelloviridae	Sanitavirales	Cardeaviricetes	Commensaviricota	Viruses	No
PV1	1	Norwalk-like virus	Norwalk virus	Norovirus	Caliciviridae	Picornavirales	Pisoniviricetes	Pisuviricota	Viruses	No
PV1	5	Gemycircularvirus SL1	Human associated gemykibivirus 2	Gemykibivirus	Genomoviridae	Geplafuvirales	Repensiviricetes	Cressdnaviricota	Viruses	No
PV10	3	Torque teno virus 18	Torque teno virus 18	Alphatorquevirus	Anelloviridae	Sanitavirales	Cardeaviricetes	Commensaviricota	Viruses	No
PV10	1	Torque teno virus 22	Torque teno virus 22	Alphatorquevirus	Anelloviridae	Sanitavirales	Cardeaviricetes	Commensaviricota	Viruses	No
PV10	127387	Norovirus GII	Norwalk virus	Norovirus	Caliciviridae	Picornavirales	Pisoniviricetes	Pisuviricota	Viruses	No
PV10	26768	Norovirus GII.2	Norwalk virus	Norovirus	Caliciviridae	Picornavirales	Pisoniviricetes	Pisuviricota	Viruses	No
PV10	2064	Norwalk-like virus	Norwalk virus	Norovirus	Caliciviridae	Picornavirales	Pisoniviricetes	Pisuviricota	Viruses	No
PV10	152	Norwalk virus	Norwalk virus	Norovirus	Caliciviridae	Picornavirales	Pisoniviricetes	Pisuviricota	Viruses	No
PV10	17	Norovirus GII.17	Norwalk virus	Norovirus	Caliciviridae	Picornavirales	Pisoniviricetes	Pisuviricota	Viruses	No
PV10	9	Norovirus GII/Hu/JP/2007/GII.P15_GII.15/Sapporo/HK299	Norwalk virus	Norovirus	Caliciviridae	Picornavirales	Pisoniviricetes	Pisuviricota	Viruses	No
PV10	8	Norovirus GII/Hu/JP/2011/GII/Yuzawa/Gira2HS	Norwalk virus	Norovirus	Caliciviridae	Picornavirales	Pisoniviricetes	Pisuviricota	Viruses	No
PV10	23	Rhinovirus C	Rhinovirus C	Enterovirus	Picornaviridae	Picornavirales	Pisoniviricetes	Pisuviricota	Viruses	No
PV10	1	Enterovirus	unclassified species	Enterovirus	Picornaviridae	Picornavirales	Pisoniviricetes	Pisuviricota	Viruses	No
PV2	1	Torque teno virus 29	Torque teno virus 29	Alphatorquevirus	Anelloviridae	Sanitavirales	Cardeaviricetes	Commensaviricota	Viruses	No
PV2	1	Torque teno virus 28	Torque teno virus 28	Alphatorquevirus	Anelloviridae	Sanitavirales	Cardeaviricetes	Commensaviricota	Viruses	No
PV2	1	Torque teno virus 9	Torque teno virus 9	Alphatorquevirus	Anelloviridae	Sanitavirales	Cardeaviricetes	Commensaviricota	Viruses	No
PV2	29	Betatorquevirus	unclassified species	Betatorquevirus	Anelloviridae	Sanitavirales	Cardeaviricetes	Commensaviricota	Viruses	No
PV2	14	Gammatorquevirus	unclassified species	Gammatorquevirus	Anelloviridae	Sanitavirales	Cardeaviricetes	Commensaviricota	Viruses	No
PV2	1	Torque teno midi virus 11	Torque teno midi virus 11	Gammatorquevirus	Anelloviridae	Sanitavirales	Cardeaviricetes	Commensaviricota	Viruses	No
PV2	19	Anelloviridae	unclassified species	unclassified	Anelloviridae	Sanitavirales	Cardeaviricetes	Commensaviricota	Viruses	No
PV2	2	Torque teno virus	Torque teno virus	unclassified	Anelloviridae	Sanitavirales	Cardeaviricetes	Commensaviricota	Viruses	No
PV3	26	Torque teno virus 13	Torque teno virus 13	Alphatorquevirus	Anelloviridae	Sanitavirales	Cardeaviricetes	Commensaviricota	Viruses	No
PV3	5	Torque teno virus 27	Torque teno virus 27	Alphatorquevirus	Anelloviridae	Sanitavirales	Cardeaviricetes	Commensaviricota	Viruses	No
PV3	5	Torque teno virus 24	Torque teno virus 24	Alphatorquevirus	Anelloviridae	Sanitavirales	Cardeaviricetes	Commensaviricota	Viruses	No
PV3	3	Torque teno virus 28	Torque teno virus 28	Alphatorquevirus	Anelloviridae	Sanitavirales	Cardeaviricetes	Commensaviricota	Viruses	No
PV3	2	Alphatorquevirus	unclassified species	Alphatorquevirus	Anelloviridae	Sanitavirales	Cardeaviricetes	Commensaviricota	Viruses	No
PV3	1	Torque teno virus 19	Torque teno virus 19	Alphatorquevirus	Anelloviridae	Sanitavirales	Cardeaviricetes	Commensaviricota	Viruses	No
PV3	1	Torque teno mini virus 3	Torque teno mini virus 3	Betatorquevirus	Anelloviridae	Sanitavirales	Cardeaviricetes	Commensaviricota	Viruses	No
PV3	1	TTV-like mini virus	TTV-like mini virus	Betatorquevirus	Anelloviridae	Sanitavirales	Cardeaviricetes	Commensaviricota	Viruses	No
PV3	1	Gammatorquevirus	unclassified species	Gammatorquevirus	Anelloviridae	Sanitavirales	Cardeaviricetes	Commensaviricota	Viruses	No
PV3	1	Small anellovirus 1	Small anellovirus	unclassified	Anelloviridae	Sanitavirales	Cardeaviricetes	Commensaviricota	Viruses	No
PV3	1	Choristoneura fumiferana granulovirus	Choristoneura fumiferana granulovirus	Betabaculovirus	Baculoviridae	Lefavirales	Naldaviricetes	unclassified phylum	Viruses	No
PV3	4	Gemycircularvirus SL1	Human associated gemykibivirus 2	Gemykibivirus	Genomoviridae	Geplafuvirales	Repensiviricetes	Cressdnaviricota	Viruses	No
PV3	62722	Primate bocaparvovirus 1	Primate bocaparvovirus 1	Bocaparvovirus	Parvoviridae	Piccovirales	Quintoviricetes	Cossaviricota	Viruses	No
PV3	78	Human bocavirus 3	Primate bocaparvovirus 1	Bocaparvovirus	Parvoviridae	Piccovirales	Quintoviricetes	Cossaviricota	Viruses	No
PV3	32	Bocavirus gorilla/GBoV1/2009	Primate bocaparvovirus 1	Bocaparvovirus	Parvoviridae	Piccovirales	Quintoviricetes	Cossaviricota	Viruses	No
PV3	8	Bocaparvovirus	unclassified species	Bocaparvovirus	Parvoviridae	Piccovirales	Quintoviricetes	Cossaviricota	Viruses	No
PV3	4	Human bocavirus 2c PK	Primate bocaparvovirus 2	Bocaparvovirus	Parvoviridae	Piccovirales	Quintoviricetes	Cossaviricota	Viruses	No
PV3	2	Human bocavirus 4 NI	Primate bocaparvovirus 2	Bocaparvovirus	Parvoviridae	Piccovirales	Quintoviricetes	Cossaviricota	Viruses	No
PV3	6	Bovine hungarovirus 1	Hunnivirus A	Hunnivirus	Picornaviridae	Picornavirales	Pisoniviricetes	Pisuviricota	Viruses	No
PV3	10	Parechovirus A	Parechovirus A	Parechovirus	Picornaviridae	Picornavirales	Pisoniviricetes	Pisuviricota	Viruses	No
PV4	16	Alphatorquevirus	unclassified species	Alphatorquevirus	Anelloviridae	Sanitavirales	Cardeaviricetes	Commensaviricota	Viruses	No
PV4	19	Torque teno virus 29	Torque teno virus 29	Alphatorquevirus	Anelloviridae	Sanitavirales	Cardeaviricetes	Commensaviricota	Viruses	No
PV4	1	Torque teno virus 21	Torque teno virus 21	Alphatorquevirus	Anelloviridae	Sanitavirales	Cardeaviricetes	Commensaviricota	Viruses	No
PV4	1	Torque teno virus 20	Torque teno virus 20	Alphatorquevirus	Anelloviridae	Sanitavirales	Cardeaviricetes	Commensaviricota	Viruses	No
PV4	1	Torque teno mini virus 2	Torque teno mini virus 2	Betatorquevirus	Anelloviridae	Sanitavirales	Cardeaviricetes	Commensaviricota	Viruses	No
PV4	1	TTV-like mini virus	TTV-like mini virus	Betatorquevirus	Anelloviridae	Sanitavirales	Cardeaviricetes	Commensaviricota	Viruses	No
PV4	13	Torque teno midi virus 6	Torque teno midi virus 6	Gammatorquevirus	Anelloviridae	Sanitavirales	Cardeaviricetes	Commensaviricota	Viruses	No
PV4	1	Anelloviridae	unclassified species	unclassified	Anelloviridae	Sanitavirales	Cardeaviricetes	Commensaviricota	Viruses	No
PV4	3	Torque teno virus	Torque teno virus	unclassified	Anelloviridae	Sanitavirales	Cardeaviricetes	Commensaviricota	Viruses	No
PV4	1	Choristoneura fumiferana granulovirus	Choristoneura fumiferana granulovirus	Betabaculovirus	Baculoviridae	Lefavirales	Naldaviricetes	unclassified phylum	Viruses	No
PV5	3	Human mastadenovirus B	Human mastadenovirus B	Mastadenovirus	Adenoviridae	Rowavirales	Tectiliviricetes	Preplasmiviricota	Viruses	No
PV5	1	Torque teno virus 29	Torque teno virus 29	Alphatorquevirus	Anelloviridae	Sanitavirales	Cardeaviricetes	Commensaviricota	Viruses	No
PV5	1	Torque teno virus 5	Torque teno virus 5	Alphatorquevirus	Anelloviridae	Sanitavirales	Cardeaviricetes	Commensaviricota	Viruses	No
PV5	1	Torque teno virus	Torque teno virus	unclassified	Anelloviridae	Sanitavirales	Cardeaviricetes	Commensaviricota	Viruses	No
PV5	9	Norovirus GII	Norwalk virus	Norovirus	Caliciviridae	Picornavirales	Pisoniviricetes	Pisuviricota	Viruses	No
PV5	1	Norovirus GII.2	Norwalk virus	Norovirus	Caliciviridae	Picornavirales	Pisoniviricetes	Pisuviricota	Viruses	No
PV5	1	Enterovirus B	Enterovirus B	Enterovirus	Picornaviridae	Picornavirales	Pisoniviricetes	Pisuviricota	Viruses	No
PV6	4	Human cyclovirus VS5700009	Human associated cyclovirus 9	Cyclovirus	Circoviridae	Cirlivirales	Arfiviricetes	Cressdnaviricota	Viruses	No
PV6	150	Gemycircularvirus SL1	Human associated gemykibivirus 2	Gemykibivirus	Genomoviridae	Geplafuvirales	Repensiviricetes	Cressdnaviricota	Viruses	No
PV6	35	Parechovirus A	Parechovirus A	Parechovirus	Picornaviridae	Picornavirales	Pisoniviricetes	Pisuviricota	Viruses	No
PV7	2	Torque teno virus 18	Torque teno virus 18	Alphatorquevirus	Anelloviridae	Sanitavirales	Cardeaviricetes	Commensaviricota	Viruses	No
PV7	1	Torque teno virus 19	Torque teno virus 19	Alphatorquevirus	Anelloviridae	Sanitavirales	Cardeaviricetes	Commensaviricota	Viruses	No
PV7	19	Betatorquevirus	unclassified species	Betatorquevirus	Anelloviridae	Sanitavirales	Cardeaviricetes	Commensaviricota	Viruses	No
PV7	6	Torque teno mini virus 4	Torque teno mini virus 4	Betatorquevirus	Anelloviridae	Sanitavirales	Cardeaviricetes	Commensaviricota	Viruses	No
PV7	1	Gammatorquevirus	unclassified species	Gammatorquevirus	Anelloviridae	Sanitavirales	Cardeaviricetes	Commensaviricota	Viruses	No
PV7	1	Anelloviridae	unclassified species	unclassified	Anelloviridae	Sanitavirales	Cardeaviricetes	Commensaviricota	Viruses	No
PV7	71	Gemycircularvirus SL1	Human associated gemykibivirus 2	Gemykibivirus	Genomoviridae	Geplafuvirales	Repensiviricetes	Cressdnaviricota	Viruses	No
PV7	13	Human parechovirus 1	Parechovirus A	Parechovirus	Picornaviridae	Picornavirales	Pisoniviricetes	Pisuviricota	Viruses	No
PV7	11	Parechovirus A	Parechovirus A	Parechovirus	Picornaviridae	Picornavirales	Pisoniviricetes	Pisuviricota	Viruses	No
PV8	10	Torque teno virus 3	Torque teno virus 3	Alphatorquevirus	Anelloviridae	Sanitavirales	Cardeaviricetes	Commensaviricota	Viruses	No
PV8	2	Alphatorquevirus	unclassified species	Alphatorquevirus	Anelloviridae	Sanitavirales	Cardeaviricetes	Commensaviricota	Viruses	No
PV8	3	Gemycircularvirus SL1	Human associated gemykibivirus 2	Gemykibivirus	Genomoviridae	Geplafuvirales	Repensiviricetes	Cressdnaviricota	Viruses	No
PV9	3	Alphatorquevirus	unclassified species	Alphatorquevirus	Anelloviridae	Sanitavirales	Cardeaviricetes	Commensaviricota	Viruses	No
PV9	3	Torque teno virus 18	Torque teno virus 18	Alphatorquevirus	Anelloviridae	Sanitavirales	Cardeaviricetes	Commensaviricota	Viruses	No
PV9	2	Torque teno virus 5	Torque teno virus 5	Alphatorquevirus	Anelloviridae	Sanitavirales	Cardeaviricetes	Commensaviricota	Viruses	No
PV9	2	Torque teno virus 12	Torque teno virus 12	Alphatorquevirus	Anelloviridae	Sanitavirales	Cardeaviricetes	Commensaviricota	Viruses	No
PV9	1	Torque teno virus 25	Torque teno virus 25	Alphatorquevirus	Anelloviridae	Sanitavirales	Cardeaviricetes	Commensaviricota	Viruses	No
PV9	3	Betatorquevirus	unclassified species	Betatorquevirus	Anelloviridae	Sanitavirales	Cardeaviricetes	Commensaviricota	Viruses	No
PV9	1	TTV-like mini virus	TTV-like mini virus	Betatorquevirus	Anelloviridae	Sanitavirales	Cardeaviricetes	Commensaviricota	Viruses	No
PV9	1	Torque teno midi virus 8	Torque teno midi virus 8	Gammatorquevirus	Anelloviridae	Sanitavirales	Cardeaviricetes	Commensaviricota	Viruses	No
PV9	1	Betacoronavirus	unclassified species	Betacoronavirus	Coronaviridae	Nidovirales	Pisoniviricetes	Pisuviricota	Viruses	No
PV9	5	Human betaherpesvirus 5	Human betaherpesvirus 5	Cytomegalovirus	Orthoherpesviridae	Herpesvirales	Herviviricetes	Peploviricota	Viruses	No
PV9	13	Bovine hungarovirus 1	Hunnivirus A	Hunnivirus	Picornaviridae	Picornavirales	Pisoniviricetes	Pisuviricota	Viruses	No
PV9	23	Parechovirus A	Parechovirus A	Parechovirus	Picornaviridae	Picornavirales	Pisoniviricetes	Pisuviricota	Viruses	No
PV9	7	Human parechovirus 1	Parechovirus A	Parechovirus	Picornaviridae	Picornavirales	Pisoniviricetes	Pisuviricota	Viruses	No
PV1	447	Lactococcus phage 340	Lactococcus phage 340	Skunavirus	Siphoviridae	Caudovirales	Caudoviricetes	Uroviricota	Viruses	yes	Lactococcus phage 340	Lactococcus	Lactococcus cremoris
PV1	455	Lactococcus phage jm2	Lactococcus phage jm2	Skunavirus	Siphoviridae	Caudovirales	Caudoviricetes	Uroviricota	Viruses	yes	Lactococcus phage jm2	Lactococcus	Lactococcus cremoris
PV1	347	Lactococcus phage jm3	Lactococcus phage jm3	Skunavirus	Siphoviridae	Caudovirales	Caudoviricetes	Uroviricota	Viruses	yes	Lactococcus phage jm3	Lactococcus	Lactococcus cremoris
PV1	356	Lactococcus phage phi7	Lactococcus phage phi7	Skunavirus	Siphoviridae	Caudovirales	Caudoviricetes	Uroviricota	Viruses	yes	Lactococcus phage phi7	Lactococcus	Lactococcus cremoris
PV1	1	Lactococcus phage 50101	Lactococcus phage 50101	unclassified	Siphoviridae	Caudovirales	Caudoviricetes	Uroviricota	Viruses	yes	Lactococcus phage 50101	Lactococcus	Lactococcus lactis
PV1	51	Lactococcus phage 98201	Lactococcus phage 98201	unclassified	Siphoviridae	Caudovirales	Caudoviricetes	Uroviricota	Viruses	yes	Lactococcus phage 98201	Lactococcus	Lactococcus lactis
PV1	5	Lactococcus phage BK5-T	Lactococcus phage BK5-T	Sandinevirus	Siphoviridae	Caudovirales	Caudoviricetes	Uroviricota	Viruses	yes	Lactococcus phage BK5-T	Lactococcus	Lactococcus lactis
PV1	7	Lactococcus phage D4410	Lactococcus phage D4410	Ceduovirus	Siphoviridae	Caudovirales	Caudoviricetes	Uroviricota	Viruses	yes	Lactococcus phage D4410	Lactococcus	Lactococcus lactis
PV1	69	Lactococcus phage D4412	Lactococcus phage D4412	Ceduovirus	Siphoviridae	Caudovirales	Caudoviricetes	Uroviricota	Viruses	yes	Lactococcus phage D4412	Lactococcus	Lactococcus lactis
PV1	110	Lactococcus phage M6165	Lactococcus phage M6165	Ceduovirus	Siphoviridae	Caudovirales	Caudoviricetes	Uroviricota	Viruses	yes	Lactococcus phage M6165	Lactococcus	Lactococcus lactis
PV1	4	Lactococcus phage phiLC3	Lactococcus phage phiLC3	unclassified	Siphoviridae	Caudovirales	Caudoviricetes	Uroviricota	Viruses	yes	Lactococcus phage phiLC3	Lactococcus	Lactococcus lactis
PV1	77	Lactococcus phage r1t	Lactococcus phage r1t	unclassified	Siphoviridae	Caudovirales	Caudoviricetes	Uroviricota	Viruses	yes	Lactococcus phage r1t	Lactococcus	Lactococcus lactis
PV1	17	Lactococcus phage TP901-1	Lactococcus phage TP901-1	unclassified	Siphoviridae	Caudovirales	Caudoviricetes	Uroviricota	Viruses	yes	Lactococcus phage TP901-1	Lactococcus	Lactococcus lactis
PV1	7	Lactococcus phage Tuc2009	Lactococcus phage Tuc2009	unclassified	Siphoviridae	Caudovirales	Caudoviricetes	Uroviricota	Viruses	yes	Lactococcus phage Tuc2009	Lactococcus	Lactococcus lactis
PV1	9	Lactococcus phage ul36	Lactococcus phage ul36	unclassified	Siphoviridae	Caudovirales	Caudoviricetes	Uroviricota	Viruses	yes	Lactococcus phage ul36	Lactococcus	Lactococcus lactis
PV1	594	Lactococcus phage P680	Lactococcus phage P680	Skunavirus	Siphoviridae	Caudovirales	Caudoviricetes	Uroviricota	Viruses	yes	Lactococcus phage P680	Lactococcus	Lactococcus lactis subsp.
PV1	7	Lactococcus phage P335 sensu lato	Lactococcus phage P335 sensu lato	unclassified	Siphoviridae	Caudovirales	Caudoviricetes	Uroviricota	Viruses	yes	Lactococcus phage P335 sensu lato	Lactococcus	Lactococcus sp.
PV1	108	Leuconostoc phage phiLNTR3	Leuconostoc phage LNTR3	Unaquatrovirus	Mccleskeyvirinae	Caudovirales	Caudoviricetes	Uroviricota	Viruses	yes	Leuconostoc phage phiLNTR3	Leuconostoc	Leuconostoc mesenteroides
PV1	149	Leuconostoc phage Lmd1	Leuconostoc phage Lmd1	Limdunavirus	Mccleskeyvirinae	Caudovirales	Caudoviricetes	Uroviricota	Viruses	yes	Leuconostoc phage Lmd1	Leuconostoc	Leuconostoc mesenteroides subsp.
PV1	23	Leuconostoc phage phiLN34	Leuconostoc phage LN34	Unaquatrovirus	Mccleskeyvirinae	Caudovirales	Caudoviricetes	Uroviricota	Viruses	yes	Leuconostoc phage phiLN34	Leuconostoc	Leuconostoc mesenteroides subsp.
PV1	44	Leuconostoc phage phiLN6B	Leuconostoc phage LN6B	Limdunavirus	Mccleskeyvirinae	Caudovirales	Caudoviricetes	Uroviricota	Viruses	yes	Leuconostoc phage phiLN6B	Leuconostoc	Leuconostoc mesenteroides subsp.
PV1	901	Leuconostoc phage P793	Leuconostoc phage P793	Limdunavirus	Mccleskeyvirinae	Caudovirales	Caudoviricetes	Uroviricota	Viruses	yes	Leuconostoc phage P793	Leuconostoc	Leuconostoc pseudomesenteroides
PV1	1720	Leuconostoc phage phiLN03	Leuconostoc phage LN03	Limdunavirus	Mccleskeyvirinae	Caudovirales	Caudoviricetes	Uroviricota	Viruses	yes	Leuconostoc phage phiLN03	Leuconostoc	Leuconostoc pseudomesenteroides
PV1	724	Leuconostoc phage phiLN04	Leuconostoc phage LN04	Limdunavirus	Mccleskeyvirinae	Caudovirales	Caudoviricetes	Uroviricota	Viruses	yes	Leuconostoc phage phiLN04	Leuconostoc	Leuconostoc pseudomesenteroides
PV1	394	Leuconostoc phage phiLN12	Leuconostoc phage LN12	Limdunavirus	Mccleskeyvirinae	Caudovirales	Caudoviricetes	Uroviricota	Viruses	yes	Leuconostoc phage phiLN12	Leuconostoc	Leuconostoc pseudomesenteroides
PV1	10	Lactobacillus phage LfeInf	Lactobacillus phage LfeInf	Hopescreekvirus	Herelleviridae	Caudovirales	Caudoviricetes	Uroviricota	Viruses	yes	Lactobacillus phage LfeInf	Lactobacillus	Limosilactobacillus fermentum
PV1	49	Streptococcus phage SM1	Streptococcus phage SM1	unclassified	Siphoviridae	Caudovirales	Caudoviricetes	Uroviricota	Viruses	yes	Streptococcus phage SM1	Streptococcus	Streptococcus mitis
PV1	1	Streptococcus phage PH10	Streptococcus phage PH10	unclassified	Siphoviridae	Caudovirales	Caudoviricetes	Uroviricota	Viruses	yes	Streptococcus phage PH10	Streptococcus	Streptococcus oralis
PV1	5	Streptococcus phage EJ-1	Streptococcus phage EJ-1	unclassified	Myoviridae	Caudovirales	Caudoviricetes	Uroviricota	Viruses	yes	Streptococcus phage EJ-1	Streptococcus	Streptococcus pneumoniae
PV1	4	Streptococcus phage SpSL1	Streptococcus phage SpSL1	unclassified	Siphoviridae	Caudovirales	Caudoviricetes	Uroviricota	Viruses	yes	Streptococcus phage SpSL1	Streptococcus	Streptococcus pneumoniae
PV1	1	Streptococcus phage phiNJ2	Streptococcus phage phiNJ2	unclassified	Siphoviridae	Caudovirales	Caudoviricetes	Uroviricota	Viruses	yes	Streptococcus phage phiNJ2	Streptococcus	Streptococcus suis
PV1	69	Streptococcus phage TP-778L	Streptococcus phage TP-778L	Brussowvirus	Aliceevansviridae	Caudovirales	Caudoviricetes	Uroviricota	Viruses	yes	Streptococcus phage TP-778L	Streptococcus	Streptococcus thermophilus
PV1	58	Brussowvirus	unclassified species	Brussowvirus	Aliceevansviridae	Caudovirales	Caudoviricetes	Uroviricota	Viruses	yes	Unknown	Unknown	Unknown
PV1	8	Moineauvirus	unclassified species	Moineauvirus	Aliceevansviridae	Caudovirales	Caudoviricetes	Uroviricota	Viruses	yes	Unknown	Unknown	Unknown
PV1	1	Tunavirus	unclassified species	Tunavirus	Drexlerviridae	Caudovirales	Caudoviricetes	Uroviricota	Viruses	Yes	Unknown	Unknown	Unknown
PV1	8190	Limdunavirus	unclassified species	Limdunavirus	Mccleskeyvirinae	Caudovirales	Caudoviricetes	Uroviricota	Viruses	yes	Unknown	Unknown	Unknown
PV1	353	Ceduovirus	unclassified species	Ceduovirus	Siphoviridae	Caudovirales	Caudoviricetes	Uroviricota	Viruses	yes	Unknown	Unknown	Unknown
PV1	6868	Skunavirus	unclassified species	Skunavirus	Siphoviridae	Caudovirales	Caudoviricetes	Uroviricota	Viruses	yes	Unknown	Unknown	Unknown
PV1	1	Flavobacterium phage FCV-1	Flavobacterium phage FCV1	Ficleduovirus	Myoviridae	Caudovirales	Caudoviricetes	Uroviricota	Viruses	yes	Flavobacterium phage FCV-1	Flavobacterium	Flavobacterium sp.
PV1	24	Lactococcus phage 28201	Lactococcus phage 28201	unclassified	Siphoviridae	Caudovirales	Caudoviricetes	Uroviricota	Viruses	yes	Lactococcus phage 28201	Lactococcus	Lactococcus lactis
PV1	2	Lactococcus phage 63301	Lactococcus phage 63301	unclassified	Siphoviridae	Caudovirales	Caudoviricetes	Uroviricota	Viruses	yes	Lactococcus phage 63301	Lactococcus	Lactococcus lactis
PV1	403	Lactococcus phage 712	Lactococcus phage 712	Skunavirus	Siphoviridae	Caudovirales	Caudoviricetes	Uroviricota	Viruses	yes	Lactococcus phage 712	Lactococcus	Lactococcus lactis
PV1	114	Lactococcus phage ASCC191	Lactococcus phage ASCC191	Skunavirus	Siphoviridae	Caudovirales	Caudoviricetes	Uroviricota	Viruses	yes	Lactococcus phage ASCC191	Lactococcus	Lactococcus lactis
PV1	210	Lactococcus phage ASCC273	Lactococcus phage ASCC273	Skunavirus	Siphoviridae	Caudovirales	Caudoviricetes	Uroviricota	Viruses	yes	Lactococcus phage ASCC273	Lactococcus	Lactococcus lactis
PV1	3	Lactococcus phage ASCC281	Lactococcus phage ASCC281	Skunavirus	Siphoviridae	Caudovirales	Caudoviricetes	Uroviricota	Viruses	yes	Lactococcus phage ASCC281	Lactococcus	Lactococcus lactis
PV1	46	Lactococcus phage ASCC465	Lactococcus phage ASCC465	Skunavirus	Siphoviridae	Caudovirales	Caudoviricetes	Uroviricota	Viruses	yes	Lactococcus phage ASCC465	Lactococcus	Lactococcus lactis
PV1	32	Lactococcus phage ASCC532	Lactococcus phage ASCC532	Skunavirus	Siphoviridae	Caudovirales	Caudoviricetes	Uroviricota	Viruses	yes	Lactococcus phage ASCC532	Lactococcus	Lactococcus lactis
PV1	260	Lactococcus phage Bibb29	Lactococcus phage Bibb29	Skunavirus	Siphoviridae	Caudovirales	Caudoviricetes	Uroviricota	Viruses	yes	Lactococcus phage Bibb29	Lactococcus	Lactococcus sp.
PV1	169	Lactococcus phage bIL170	Lactococcus phage bIL170	Skunavirus	Siphoviridae	Caudovirales	Caudoviricetes	Uroviricota	Viruses	yes	Lactococcus phage bIL170	Lactococcus	Lactococcus sp.
PV1	122	Lactococcus phage bIL67	Lactococcus phage bIL67	Ceduovirus	Siphoviridae	Caudovirales	Caudoviricetes	Uroviricota	Viruses	yes	Lactococcus phage bIL67	Lactococcus	Lactococcus lactis
PV1	12	Lactococcus phage BM13	Lactococcus phage BM13	unclassified	Siphoviridae	Caudovirales	Caudoviricetes	Uroviricota	Viruses	yes	Lactococcus phage BM13	Lactococcus	Lactococcus lactis
PV1	385	Lactococcus phage c2	Lactococcus phage c2	Ceduovirus	Siphoviridae	Caudovirales	Caudoviricetes	Uroviricota	Viruses	yes	Lactococcus phage c2	Lactococcus	Lactococcus sp.
PV1	266	Lactococcus phage CB13	Lactococcus phage CB13	Skunavirus	Siphoviridae	Caudovirales	Caudoviricetes	Uroviricota	Viruses	yes	Lactococcus phage CB13	Lactococcus	Lactococcus lactis
PV1	53	Lactococcus phage CB14	Lactococcus phage CB14	Skunavirus	Siphoviridae	Caudovirales	Caudoviricetes	Uroviricota	Viruses	yes	Lactococcus phage CB14	Lactococcus	Lactococcus lactis
PV1	26	Lactococcus phage jj50	Lactococcus phage jj50	Skunavirus	Siphoviridae	Caudovirales	Caudoviricetes	Uroviricota	Viruses	yes	Lactococcus phage jj50	Lactococcus	Lactococcus sp.
PV1	97	Lactococcus phage M5938	Lactococcus phage M5938	Ceduovirus	Siphoviridae	Caudovirales	Caudoviricetes	Uroviricota	Viruses	yes	Lactococcus phage M5938	Lactococcus	Lactococcus lactis
PV1	154	Lactococcus phage P008	Lactococcus phage P008	Skunavirus	Siphoviridae	Caudovirales	Caudoviricetes	Uroviricota	Viruses	yes	Lactococcus phage P008	Lactococcus	Lactococcus lactis
PV1	3	Lactococcus phage P087	Lactococcus phage P087	unclassified	Siphoviridae	Caudovirales	Caudoviricetes	Uroviricota	Viruses	yes	Lactococcus phage P087	Lactococcus	Lactococcus lactis
PV1	2	Lactococcus phage P092	Lactococcus phage P092	unclassified	Siphoviridae	Caudovirales	Caudoviricetes	Uroviricota	Viruses	yes	Lactococcus phage P092	Lactococcus	Lactococcus lactis
PV1	39	Lactococcus phage P2	Lactococcus phage P2	Skunavirus	Siphoviridae	Caudovirales	Caudoviricetes	Uroviricota	Viruses	yes	Lactococcus phage P2	Lactococcus	Lactococcus sp.
PV1	51	Lactococcus phage sk1	Lactococcus phage sk1	Skunavirus	Siphoviridae	Caudovirales	Caudoviricetes	Uroviricota	Viruses	yes	Lactococcus phage sk1	Lactococcus	Lactococcus lactis
PV1	266	Lactococcus phage Sl4	Lactococcus phage Sl4	Skunavirus	Siphoviridae	Caudovirales	Caudoviricetes	Uroviricota	Viruses	yes	Lactococcus phage Sl4	Lactococcus	Lactococcus cremoris
PV1	5	Leuconostoc phage 1-A4	Leuconostoc phage 1A4	Unaquatrovirus	Siphoviridae	Caudovirales	Caudoviricetes	Uroviricota	Viruses	yes	Leuconostoc phage 1-A4	Leuconostoc	Leuconostoc sp.
PV1	1	Leuconostoc phage Ln-9	Leuconostoc phage Ln9	Unaquatrovirus	Siphoviridae	Caudovirales	Caudoviricetes	Uroviricota	Viruses	yes	Leuconostoc phage Ln-9	Leuconostoc	Leuconostoc sp.
PV1	9	Leuconostoc phage phiLNTR2	Leuconostoc phage phiLNTR2	Unaquatrovirus	Siphoviridae	Caudovirales	Caudoviricetes	Uroviricota	Viruses	yes	Leuconostoc phage phiLNTR2	Leuconostoc	Leuconostoc mesenteroides
PV1	8	Proteus phage VB_PmiS-Isfahan	Proteus phage VB_PmiS-Isfahan	Nonanavirus	Siphoviridae	Caudovirales	Caudoviricetes	Uroviricota	Viruses	yes	Proteus phage VB_PmiS-Isfahan	Proteus	Proteus mirabilis
PV1	1	Rhodobacter phage RcRhea	Rhodobacter phage RcCronus	Cronusvirus	Siphoviridae	Caudovirales	Caudoviricetes	Uroviricota	Viruses	yes	Rhodobacter phage RcRhea	Rhodobacter	Rhodobacter sp.
PV1	1	Shigella phage vB_SsoS-ISF002	Shigella phage vB_SsoS-ISF002	Tunavirus	Siphoviridae	Caudovirales	Caudoviricetes	Uroviricota	Viruses	yes	Shigella phage vB_SsoS-ISF002	Shigella	Shigella sonnei
PV1	1	Staphylococcus phage phiRS7	Staphylococcus phage phiRS7	Biseptimavirus	Siphoviridae	Caudovirales	Caudoviricetes	Uroviricota	Viruses	yes	Staphylococcus phage phiRS7	Staphylococcus	Staphylococcus saprophyticus
PV1	13	Streptococcus phage 7201	Streptococcus phage 7201	Moineauvirus	Siphoviridae	Caudovirales	Caudoviricetes	Uroviricota	Viruses	yes	Streptococcus phage 7201	Streptococcus	Streptococcus thermophilus
PV1	3	Streptococcus phage 858	Streptococcus phage 858	Brussowvirus	Siphoviridae	Caudovirales	Caudoviricetes	Uroviricota	Viruses	yes	Streptococcus phage 858	Streptococcus	Streptococcus thermophilus
PV1	15	Streptococcus phage 9872	Streptococcus phage 9872	unclassified	Siphoviridae	Caudovirales	Caudoviricetes	Uroviricota	Viruses	yes	Streptococcus phage 9872	Streptococcus	Streptococcus thermophilus
PV1	5	Streptococcus phage 9874	Streptococcus phage 9874	unclassified	Siphoviridae	Caudovirales	Caudoviricetes	Uroviricota	Viruses	yes	Streptococcus phage 9874	Streptococcus	Streptococcus thermophilus
PV1	65	Streptococcus phage ALQ132	Streptococcus phage ALQ132	Brussowvirus	Siphoviridae	Caudovirales	Caudoviricetes	Uroviricota	Viruses	yes	Streptococcus phage ALQ132	Streptococcus	Streptococcus thermophilus
PV1	22	Streptococcus phage DT1	Streptococcus phage DT1	Moineauvirus	Siphoviridae	Caudovirales	Caudoviricetes	Uroviricota	Viruses	yes	Streptococcus phage DT1	Streptococcus	Streptococcus thermophilus
PV1	9	Streptococcus phage O1205	Streptococcus phage O1205	Brussowvirus	Siphoviridae	Caudovirales	Caudoviricetes	Uroviricota	Viruses	yes	Streptococcus phage O1205	Streptococcus	Streptococcus sp.
PV1	3	Streptococcus phage phiAbc2	Streptococcus phage phiAbc2	Moineauvirus	Siphoviridae	Caudovirales	Caudoviricetes	Uroviricota	Viruses	yes	Streptococcus phage phiAbc2	Streptococcus	Streptococcus sp.
PV1	2	Streptococcus phage Sfi11	Streptococcus phage Sfi11	Brussowvirus	Siphoviridae	Caudovirales	Caudoviricetes	Uroviricota	Viruses	yes	Streptococcus phage Sfi11	Streptococcus	Streptococcus thermophilus
PV1	2	Streptococcus phage Str-PAP-1	Streptococcus phage Str-PAP-1	unclassified	Siphoviridae	Caudovirales	Caudoviricetes	Uroviricota	Viruses	yes	Streptococcus phage Str-PAP-1	Streptococcus	Streptococcus parauberis
PV1	67	Siphoviridae	unclassified species	unclassified	Siphoviridae	Caudovirales	Caudoviricetes	Uroviricota	Viruses	yes	Unknown	Unknown	Unknown
PV1	1045	Unaquatrovirus	unclassified species	Unaquatrovirus	Siphoviridae	Caudovirales	Caudoviricetes	Uroviricota	Viruses	yes	Unknown	Unknown	Unknown
PV10	1	Lactococcus phage phi7	Lactococcus phage phi7	Skunavirus	Siphoviridae	Caudovirales	Caudoviricetes	Uroviricota	Viruses	yes	Lactococcus phage phi7	Lactococcus	Lactococcus cremoris
PV10	7	Lactococcus phage D4412	Lactococcus phage D4412	Ceduovirus	Siphoviridae	Caudovirales	Caudoviricetes	Uroviricota	Viruses	yes	Lactococcus phage D4412	Lactococcus	Lactococcus lactis
PV10	14	Lactococcus phage M6165	Lactococcus phage M6165	Ceduovirus	Siphoviridae	Caudovirales	Caudoviricetes	Uroviricota	Viruses	yes	Lactococcus phage M6165	Lactococcus	Lactococcus lactis
PV10	252	Streptococcus phage SM1	Streptococcus phage SM1	unclassified	Siphoviridae	Caudovirales	Caudoviricetes	Uroviricota	Viruses	yes	Streptococcus phage SM1	Streptococcus	Streptococcus mitis
PV10	6	Streptococcus phage PH10	Streptococcus phage PH10	unclassified	Siphoviridae	Caudovirales	Caudoviricetes	Uroviricota	Viruses	yes	Streptococcus phage PH10	Streptococcus	Streptococcus oralis
PV10	9	Streptococcus phage EJ-1	Streptococcus phage EJ-1	unclassified	Myoviridae	Caudovirales	Caudoviricetes	Uroviricota	Viruses	yes	Streptococcus phage EJ-1	Streptococcus	Streptococcus pneumoniae
PV10	1	Streptococcus phage phiARI0131-2	Streptococcus phage phiARI0131-2	unclassified	Siphoviridae	Caudovirales	Caudoviricetes	Uroviricota	Viruses	yes	Streptococcus phage phiARI0131-2	Streptococcus	Streptococcus pneumoniae
PV10	1	Streptococcus phage SpSL1	Streptococcus phage SpSL1	unclassified	Siphoviridae	Caudovirales	Caudoviricetes	Uroviricota	Viruses	yes	Streptococcus phage SpSL1	Streptococcus	Streptococcus pneumoniae
PV10	12	Streptococcus phage 5093	Streptococcus phage 5093	unclassified	Aliceevansviridae	Caudovirales	Caudoviricetes	Uroviricota	Viruses	yes	Streptococcus phage 5093	Streptococcus	Streptococcus thermophilus
PV10	1	Streptococcus phage TP-778L	Streptococcus phage TP-778L	Brussowvirus	Aliceevansviridae	Caudovirales	Caudoviricetes	Uroviricota	Viruses	yes	Streptococcus phage TP-778L	Streptococcus	Streptococcus thermophilus
PV10	6	Brussowvirus	unclassified species	Brussowvirus	Aliceevansviridae	Caudovirales	Caudoviricetes	Uroviricota	Viruses	yes	Unknown	Unknown	Unknown
PV10	2	Moineauvirus	unclassified species	Moineauvirus	Aliceevansviridae	Caudovirales	Caudoviricetes	Uroviricota	Viruses	yes	Unknown	Unknown	Unknown
PV10	36	Ceduovirus	unclassified species	Ceduovirus	Siphoviridae	Caudovirales	Caudoviricetes	Uroviricota	Viruses	yes	Unknown	Unknown	Unknown
PV10	3	Skunavirus	unclassified species	Skunavirus	Siphoviridae	Caudovirales	Caudoviricetes	Uroviricota	Viruses	yes	Unknown	Unknown	Unknown
PV10	1	Clostridium phage phiCT453A	Clostridium phage phiCT453A	unclassified	Myoviridae	Caudovirales	Caudoviricetes	Uroviricota	Viruses	yes	Clostridium phage phiCT453A	Clostridium	Clostridium tetani
PV10	14	Lactococcus phage bIL67	Lactococcus phage bIL67	Ceduovirus	Siphoviridae	Caudovirales	Caudoviricetes	Uroviricota	Viruses	yes	Lactococcus phage bIL67	Lactococcus	Lactococcus lactis
PV10	59	Lactococcus phage c2	Lactococcus phage c2	Ceduovirus	Siphoviridae	Caudovirales	Caudoviricetes	Uroviricota	Viruses	yes	Lactococcus phage c2	Lactococcus	Lactococcus sp.
PV10	9	Lactococcus phage M5938	Lactococcus phage M5938	Ceduovirus	Siphoviridae	Caudovirales	Caudoviricetes	Uroviricota	Viruses	yes	Lactococcus phage M5938	Lactococcus	Lactococcus lactis
PV10	1	Proteus phage VB_PmiS-Isfahan	Proteus phage VB_PmiS-Isfahan	Nonanavirus	Siphoviridae	Caudovirales	Caudoviricetes	Uroviricota	Viruses	yes	Proteus phage VB_PmiS-Isfahan	Proteus	Proteus mirabilis
PV10	1	Streptococcus phage 7201	Streptococcus phage 7201	Moineauvirus	Siphoviridae	Caudovirales	Caudoviricetes	Uroviricota	Viruses	yes	Streptococcus phage 7201	Streptococcus	Streptococcus thermophilus
PV10	1	Streptococcus phage 9872	Streptococcus phage 9872	unclassified	Siphoviridae	Caudovirales	Caudoviricetes	Uroviricota	Viruses	yes	Streptococcus phage 9872	Streptococcus	Streptococcus thermophilus
PV10	1	Streptococcus phage K13	Streptococcus phage K13	unclassified	Siphoviridae	Caudovirales	Caudoviricetes	Uroviricota	Viruses	yes	Streptococcus phage K13	Streptococcus	Streptococcus pneumoniae
PV10	1	Streptococcus phage phiAbc2	Streptococcus phage phiAbc2	Moineauvirus	Siphoviridae	Caudovirales	Caudoviricetes	Uroviricota	Viruses	yes	Streptococcus phage phiAbc2	Streptococcus	Streptococcus sp.
PV10	10	Siphoviridae	unclassified species	unclassified	Siphoviridae	Caudovirales	Caudoviricetes	Uroviricota	Viruses	yes	Unknown	Unknown	Unknown
PV2	33	Enterococcus phage EFC-1	Enterococcus phage EFC-1	unclassified	unclassified family	unclassified order	Caudoviricetes	Uroviricota	Viruses	Yes	Enterococcus phage EFC-1	Enterococcus	Enterococcus faecalis
PV2	12	Enterococcus phage vB_EfaS_IME197	Enterococcus phage vB_EfaS_IME197	unclassified	unclassified family	unclassified order	Caudoviricetes	Uroviricota	Viruses	Yes	Enterococcus phage vB_EfaS_IME197	Enterococcus	Enterococcus faecalis
PV2	9	Streptococcus phage Cp1	Streptococcus phage Cp1	Cepunavirus	Salasmaviridae	Caudovirales	Caudoviricetes	Uroviricota	Viruses	yes	Streptococcus phage Cp1	Streptococcus	Streptococcus pneumoniae
PV2	5	Streptococcus phage YMC-2011	Streptococcus phage YMC-2011	Moineauvirus	Aliceevansviridae	Caudovirales	Caudoviricetes	Uroviricota	Viruses	yes	Streptococcus phage YMC-2011	Streptococcus	Streptococcus salivarius
PV2	1	Brussowvirus	unclassified species	Brussowvirus	Aliceevansviridae	Caudovirales	Caudoviricetes	Uroviricota	Viruses	yes	Unknown	Unknown	Unknown
PV2	5	Proteus phage VB_PmiS-Isfahan	Proteus phage VB_PmiS-Isfahan	Nonanavirus	Siphoviridae	Caudovirales	Caudoviricetes	Uroviricota	Viruses	yes	Proteus phage VB_PmiS-Isfahan	Proteus	Proteus mirabilis
PV2	52	Pseudomonas phage PAJU2	Pseudomonas phage PAJU2	Detrevirus	Siphoviridae	Caudovirales	Caudoviricetes	Uroviricota	Viruses	yes	Pseudomonas phage PAJU2	Pseudomonas	Pseudomonas aeruginosa
PV2	1	Pseudomonas phage PAK_P3	Pseudomonas phage PAKP3	Nankokuvirus	Myoviridae	Caudovirales	Caudoviricetes	Uroviricota	Viruses	yes	Pseudomonas phage PAK_P3	Pseudomonas	Pseudomonas sp.
PV2	233	Pseudomonas phage SM1	Pseudomonas phage SM1	Samunavirus	Siphoviridae	Caudovirales	Caudoviricetes	Uroviricota	Viruses	yes	Pseudomonas phage SM1	Pseudomonas	Pseudomonas aeruginosa
PV2	1	Pseudomonas phage vB_PaeP_Tr60_Ab31	Pseudomonas phage vB_PaeP_Tr60_Ab31	unclassified	unclassified family	unclassified order	Caudoviricetes	Uroviricota	Viruses	Yes	Pseudomonas phage vB_PaeP_Tr60_Ab31	Pseudomonas	Pseudomonas aeruginosa
PV2	3	Staphylococcus phage phiIBB-SEP1	Staphylococcus phage SEP1	Sepunavirus	Herelleviridae	Caudovirales	Caudoviricetes	Uroviricota	Viruses	yes	Staphylococcus phage phiIBB-SEP1	Staphylococcus	Staphylococcus sp.
PV2	3	Streptococcus phage 7201	Streptococcus phage 7201	Moineauvirus	Siphoviridae	Caudovirales	Caudoviricetes	Uroviricota	Viruses	yes	Streptococcus phage 7201	Streptococcus	Streptococcus thermophilus
PV2	1	Streptococcus phage ALQ132	Streptococcus phage ALQ132	Brussowvirus	Siphoviridae	Caudovirales	Caudoviricetes	Uroviricota	Viruses	yes	Streptococcus phage ALQ132	Streptococcus	Streptococcus thermophilus
PV2	7	Streptococcus phage CP-7	Streptococcus phage Cp7	Cepunavirus	Podoviridae	Caudovirales	Caudoviricetes	Uroviricota	Viruses	yes	Streptococcus phage CP-7	Streptococcus	Streptococcus sp.
PV2	1	Streptococcus phage PH15	Streptococcus phage PH15	unclassified	Siphoviridae	Caudovirales	Caudoviricetes	Uroviricota	Viruses	yes	Streptococcus phage PH15	Streptococcus	Streptococcus gordonii
PV2	2	Streptococcus phage phiARI0004	Streptococcus phage phiARI0004	unclassified	Siphoviridae	Caudovirales	Caudoviricetes	Uroviricota	Viruses	yes	Streptococcus phage phiARI0004	Streptococcus	Streptococcus pneumoniae
PV2	1	Streptococcus phage Sfi19	Streptococcus phage Sfi19	Moineauvirus	Siphoviridae	Caudovirales	Caudoviricetes	Uroviricota	Viruses	yes	Streptococcus phage Sfi19	Streptococcus	Streptococcus thermophilus
PV2	1	Streptococcus phage TP-J34	Streptococcus phage TP-J34	Brussowvirus	Siphoviridae	Caudovirales	Caudoviricetes	Uroviricota	Viruses	yes	Streptococcus phage TP-J34	Streptococcus	Streptococcus thermophilus
PV2	1	Cepunavirus	Cepunavirus	Cepunavirus	Podoviridae	Caudovirales	Caudoviricetes	Uroviricota	Viruses	yes	Unknown	Unknown	Unknown
PV2	4	Sepunavirus	Sepunavirus	Sepunavirus	Podoviridae	Caudovirales	Caudoviricetes	Uroviricota	Viruses	Yes	Unknown	Unknown	Unknown
PV2	4	Siphoviridae	unclassified species	unclassified	Siphoviridae	Caudovirales	Caudoviricetes	Uroviricota	Viruses	yes	Unknown	Unknown	Unknown
PV2	1	Myoviridae	unclassified species	unclassified	Myoviridae	Caudovirales	Caudoviricetes	Uroviricota	Viruses	yes	Unknown	Unknown	Unknown
PV3	1	Propionibacterium phage Lauchelly	Propionibacterium phage Lauchelly	Pahexavirus	Siphoviridae	Caudovirales	Caudoviricetes	Uroviricota	Viruses	yes	Propionibacterium phage Lauchelly	Propionibacterium	Cutibacterium acnes
PV3	3	Enterobacteria phage IME10	Enterobacteria phage IME10	Lederbergvirus	Podoviridae	Caudovirales	Caudoviricetes	Uroviricota	Viruses	yes	Enterobacteria phage IME10	Enterobacteria	Escherichia coli
PV3	37	Lactococcus phage 340	Lactococcus phage 340	Skunavirus	Siphoviridae	Caudovirales	Caudoviricetes	Uroviricota	Viruses	yes	Lactococcus phage 340	Lactococcus	Lactococcus cremoris
PV3	47	Lactococcus phage jm2	Lactococcus phage jm2	Skunavirus	Siphoviridae	Caudovirales	Caudoviricetes	Uroviricota	Viruses	yes	Lactococcus phage jm2	Lactococcus	Lactococcus cremoris
PV3	59	Lactococcus phage jm3	Lactococcus phage jm3	Skunavirus	Siphoviridae	Caudovirales	Caudoviricetes	Uroviricota	Viruses	yes	Lactococcus phage jm3	Lactococcus	Lactococcus cremoris
PV3	41	Lactococcus phage phi7	Lactococcus phage phi7	Skunavirus	Siphoviridae	Caudovirales	Caudoviricetes	Uroviricota	Viruses	yes	Lactococcus phage phi7	Lactococcus	Lactococcus cremoris
PV3	26	Lactococcus phage D4410	Lactococcus phage D4410	Ceduovirus	Siphoviridae	Caudovirales	Caudoviricetes	Uroviricota	Viruses	yes	Lactococcus phage D4410	Lactococcus	Lactococcus lactis
PV3	9	Lactococcus phage D4412	Lactococcus phage D4412	Ceduovirus	Siphoviridae	Caudovirales	Caudoviricetes	Uroviricota	Viruses	yes	Lactococcus phage D4412	Lactococcus	Lactococcus lactis
PV3	6	Lactococcus phage M6162	Lactococcus phage M6162	Ceduovirus	Siphoviridae	Caudovirales	Caudoviricetes	Uroviricota	Viruses	yes	Lactococcus phage M6162	Lactococcus	Lactococcus lactis
PV3	113	Lactococcus phage M6165	Lactococcus phage M6165	Ceduovirus	Siphoviridae	Caudovirales	Caudoviricetes	Uroviricota	Viruses	yes	Lactococcus phage M6165	Lactococcus	Lactococcus lactis
PV3	51	Lactococcus phage P680	Lactococcus phage P680	Skunavirus	Siphoviridae	Caudovirales	Caudoviricetes	Uroviricota	Viruses	yes	Lactococcus phage P680	Lactococcus	Lactococcus lactis subsp.
PV3	2	Leuconostoc phage P793	Leuconostoc phage P793	Limdunavirus	Mccleskeyvirinae	Caudovirales	Caudoviricetes	Uroviricota	Viruses	yes	Leuconostoc phage P793	Leuconostoc	Leuconostoc pseudomesenteroides
PV3	10	Leuconostoc phage phiLN03	Leuconostoc phage LN03	Limdunavirus	Mccleskeyvirinae	Caudovirales	Caudoviricetes	Uroviricota	Viruses	yes	Leuconostoc phage phiLN03	Leuconostoc	Leuconostoc pseudomesenteroides
PV3	5	Leuconostoc phage phiLN12	Leuconostoc phage LN12	Limdunavirus	Mccleskeyvirinae	Caudovirales	Caudoviricetes	Uroviricota	Viruses	yes	Leuconostoc phage phiLN12	Leuconostoc	Leuconostoc pseudomesenteroides
PV3	4	Streptococcus phage SM1	Streptococcus phage SM1	unclassified	Siphoviridae	Caudovirales	Caudoviricetes	Uroviricota	Viruses	yes	Streptococcus phage SM1	Streptococcus	Streptococcus mitis
PV3	4	Streptococcus phage PH10	Streptococcus phage PH10	unclassified	Siphoviridae	Caudovirales	Caudoviricetes	Uroviricota	Viruses	yes	Streptococcus phage PH10	Streptococcus	Streptococcus oralis
PV3	1	Streptococcus phage EJ-1	Streptococcus phage EJ-1	unclassified	Myoviridae	Caudovirales	Caudoviricetes	Uroviricota	Viruses	yes	Streptococcus phage EJ-1	Streptococcus	Streptococcus pneumoniae
PV3	1	Streptococcus phage SpSL1	Streptococcus phage SpSL1	unclassified	Siphoviridae	Caudovirales	Caudoviricetes	Uroviricota	Viruses	yes	Streptococcus phage SpSL1	Streptococcus	Streptococcus pneumoniae
PV3	1	Streptococcus phage TP-778L	Streptococcus phage TP-778L	Brussowvirus	Aliceevansviridae	Caudovirales	Caudoviricetes	Uroviricota	Viruses	yes	Streptococcus phage TP-778L	Streptococcus	Streptococcus thermophilus
PV3	1	Brussowvirus	unclassified species	Brussowvirus	Aliceevansviridae	Caudovirales	Caudoviricetes	Uroviricota	Viruses	yes	Unknown	Unknown	Unknown
PV3	28	Limdunavirus	unclassified species	Limdunavirus	Mccleskeyvirinae	Caudovirales	Caudoviricetes	Uroviricota	Viruses	yes	Unknown	Unknown	Unknown
PV3	151	Ceduovirus	unclassified species	Ceduovirus	Siphoviridae	Caudovirales	Caudoviricetes	Uroviricota	Viruses	yes	Unknown	Unknown	Unknown
PV3	863	Skunavirus	unclassified species	Skunavirus	Siphoviridae	Caudovirales	Caudoviricetes	Uroviricota	Viruses	yes	Unknown	Unknown	Unknown
PV3	1	Citrobacter phage IME-CF2	Citrobacter phage IME-CF2	unclassified	Myoviridae	Caudovirales	Caudoviricetes	Uroviricota	Viruses	yes	Citrobacter phage IME-CF2	Citrobacter	Citrobacter freundii
PV3	7	Citrobacter phage Margaery	Citrobacter phage Margaery	Pseudotevenvirus	Myoviridae	Caudovirales	Caudoviricetes	Uroviricota	Viruses	yes	Citrobacter phage Margaery	Citrobacter	Citrobacter freundii
PV3	9	Cronobacter phage vB_CsaM_GAP161	Cronobacter phage vB_CsaM_GAP161	Pseudotevenvirus	Myoviridae	Caudovirales	Caudoviricetes	Uroviricota	Viruses	yes	Cronobacter phage vB_CsaM_GAP161	Cronobacter	Cronobacter sakazakii
PV3	11	Deep-sea thermophilic phage D6E	Deep-sea thermophilic phage D6E	unclassified	Myoviridae	Caudovirales	Caudoviricetes	Uroviricota	Viruses	yes	Deep-sea thermophilic phage D6E	Deep-sea	Geobacillus sp. E263
PV3	2	Escherichia phage HK446	Escherichia phage HK446	Kwaitsingvirus	Siphoviridae	Caudovirales	Caudoviricetes	Uroviricota	Viruses	yes	Escherichia phage HK446	Escherichia	Escherichia coli
PV3	11	Escherichia phage HK542	Escherichia phage HK542	Wongtaivirus	Siphoviridae	Caudovirales	Caudoviricetes	Uroviricota	Viruses	yes	Escherichia phage HK542	Escherichia	Escherichia coli
PV3	11	Escherichia phage HK544	Escherichia phage HK544	Kwaitsingvirus	Siphoviridae	Caudovirales	Caudoviricetes	Uroviricota	Viruses	yes	Escherichia phage HK544	Escherichia	Escherichia coli
PV3	32	Geobacillus phage E2	Geobacillus phage E2	Hendrixvirus	Siphoviridae	Caudovirales	Caudoviricetes	Uroviricota	Viruses	yes	Geobacillus phage E2	Geobacillus	Geobacillus sp.
PV3	84	Lactococcus phage 712	Lactococcus phage 712	Skunavirus	Siphoviridae	Caudovirales	Caudoviricetes	Uroviricota	Viruses	yes	Lactococcus phage 712	Lactococcus	Lactococcus lactis
PV3	25	Lactococcus phage ASCC191	Lactococcus phage ASCC191	Skunavirus	Siphoviridae	Caudovirales	Caudoviricetes	Uroviricota	Viruses	yes	Lactococcus phage ASCC191	Lactococcus	Lactococcus lactis
PV3	23	Lactococcus phage ASCC273	Lactococcus phage ASCC273	Skunavirus	Siphoviridae	Caudovirales	Caudoviricetes	Uroviricota	Viruses	yes	Lactococcus phage ASCC273	Lactococcus	Lactococcus lactis
PV3	1	Lactococcus phage ASCC465	Lactococcus phage ASCC465	Skunavirus	Siphoviridae	Caudovirales	Caudoviricetes	Uroviricota	Viruses	yes	Lactococcus phage ASCC465	Lactococcus	Lactococcus lactis
PV3	6	Lactococcus phage ASCC532	Lactococcus phage ASCC532	Skunavirus	Siphoviridae	Caudovirales	Caudoviricetes	Uroviricota	Viruses	yes	Lactococcus phage ASCC532	Lactococcus	Lactococcus lactis
PV3	28	Lactococcus phage Bibb29	Lactococcus phage Bibb29	Skunavirus	Siphoviridae	Caudovirales	Caudoviricetes	Uroviricota	Viruses	yes	Lactococcus phage Bibb29	Lactococcus	Lactococcus sp.
PV3	23	Lactococcus phage bIL170	Lactococcus phage bIL170	Skunavirus	Siphoviridae	Caudovirales	Caudoviricetes	Uroviricota	Viruses	yes	Lactococcus phage bIL170	Lactococcus	Lactococcus sp.
PV3	99	Lactococcus phage bIL67	Lactococcus phage bIL67	Ceduovirus	Siphoviridae	Caudovirales	Caudoviricetes	Uroviricota	Viruses	yes	Lactococcus phage bIL67	Lactococcus	Lactococcus lactis
PV3	1	Lactococcus phage BM13	Lactococcus phage BM13	unclassified	Siphoviridae	Caudovirales	Caudoviricetes	Uroviricota	Viruses	yes	Lactococcus phage BM13	Lactococcus	Lactococcus lactis
PV3	66	Lactococcus phage c2	Lactococcus phage c2	Ceduovirus	Siphoviridae	Caudovirales	Caudoviricetes	Uroviricota	Viruses	yes	Lactococcus phage c2	Lactococcus	Lactococcus sp.
PV3	23	Lactococcus phage CB13	Lactococcus phage CB13	Skunavirus	Siphoviridae	Caudovirales	Caudoviricetes	Uroviricota	Viruses	yes	Lactococcus phage CB13	Lactococcus	Lactococcus lactis
PV3	10	Lactococcus phage CB14	Lactococcus phage CB14	Skunavirus	Siphoviridae	Caudovirales	Caudoviricetes	Uroviricota	Viruses	yes	Lactococcus phage CB14	Lactococcus	Lactococcus lactis
PV3	5	Lactococcus phage jj50	Lactococcus phage jj50	Skunavirus	Siphoviridae	Caudovirales	Caudoviricetes	Uroviricota	Viruses	yes	Lactococcus phage jj50	Lactococcus	Lactococcus sp.
PV3	8	Lactococcus phage M5938	Lactococcus phage M5938	Ceduovirus	Siphoviridae	Caudovirales	Caudoviricetes	Uroviricota	Viruses	yes	Lactococcus phage M5938	Lactococcus	Lactococcus lactis
PV3	20	Lactococcus phage P008	Lactococcus phage P008	Skunavirus	Siphoviridae	Caudovirales	Caudoviricetes	Uroviricota	Viruses	yes	Lactococcus phage P008	Lactococcus	Lactococcus lactis
PV3	1	Lactococcus phage P2	Lactococcus phage P2	Skunavirus	Siphoviridae	Caudovirales	Caudoviricetes	Uroviricota	Viruses	yes	Lactococcus phage P2	Lactococcus	Lactococcus sp.
PV3	5	Lactococcus phage sk1	Lactococcus phage sk1	Skunavirus	Siphoviridae	Caudovirales	Caudoviricetes	Uroviricota	Viruses	yes	Lactococcus phage sk1	Lactococcus	Lactococcus lactis
PV3	24	Lactococcus phage Sl4	Lactococcus phage Sl4	Skunavirus	Siphoviridae	Caudovirales	Caudoviricetes	Uroviricota	Viruses	yes	Lactococcus phage Sl4	Lactococcus	Lactococcus cremoris
PV3	2	Proteus phage VB_PmiS-Isfahan	Proteus phage VB_PmiS-Isfahan	Nonanavirus	Siphoviridae	Caudovirales	Caudoviricetes	Uroviricota	Viruses	yes	Proteus phage VB_PmiS-Isfahan	Proteus	Proteus mirabilis
PV3	1	Rhodobacter phage RcRhea	Rhodobacter phage RcCronus	Cronusvirus	Siphoviridae	Caudovirales	Caudoviricetes	Uroviricota	Viruses	yes	Rhodobacter phage RcRhea	Rhodobacter	Rhodobacter sp.
PV3	8	Shigella phage Sf6	Shigella phage Sf6	Lederbergvirus	Podoviridae	Caudovirales	Caudoviricetes	Uroviricota	Viruses	yes	Shigella phage Sf6	Shigella	Shigella flexneri
PV3	2	Streptococcus phage 7201	Streptococcus phage 7201	Moineauvirus	Siphoviridae	Caudovirales	Caudoviricetes	Uroviricota	Viruses	yes	Streptococcus phage 7201	Streptococcus	Streptococcus thermophilus
PV3	1	Streptococcus phage ALQ132	Streptococcus phage ALQ132	Brussowvirus	Siphoviridae	Caudovirales	Caudoviricetes	Uroviricota	Viruses	yes	Streptococcus phage ALQ132	Streptococcus	Streptococcus thermophilus
PV3	1	Streptococcus phage CP-7	Streptococcus phage Cp7	Cepunavirus	Podoviridae	Caudovirales	Caudoviricetes	Uroviricota	Viruses	yes	Streptococcus phage CP-7	Streptococcus	Streptococcus sp.
PV3	1	Streptococcus phage K13	Streptococcus phage K13	unclassified	Siphoviridae	Caudovirales	Caudoviricetes	Uroviricota	Viruses	yes	Streptococcus phage K13	Streptococcus	Streptococcus pneumoniae
PV3	1	Streptococcus phage O1205	Streptococcus phage O1205	Brussowvirus	Siphoviridae	Caudovirales	Caudoviricetes	Uroviricota	Viruses	yes	Streptococcus phage O1205	Streptococcus	Streptococcus sp.
PV3	1	Streptococcus phage phiAbc2	Streptococcus phage phiAbc2	Moineauvirus	Siphoviridae	Caudovirales	Caudoviricetes	Uroviricota	Viruses	yes	Streptococcus phage phiAbc2	Streptococcus	Streptococcus sp.
PV3	1	Streptococcus phage TP-J34	Streptococcus phage TP-J34	Brussowvirus	Siphoviridae	Caudovirales	Caudoviricetes	Uroviricota	Viruses	yes	Streptococcus phage TP-J34	Streptococcus	Streptococcus thermophilus
PV3	20	Hendrixvirus	Hendrixvirus	Hendrixvirus	Siphoviridae	Caudovirales	Caudoviricetes	Uroviricota	Viruses	Yes	Unknown	Unknown	Unknown
PV3	4	Siphoviridae	unclassified species	unclassified	Siphoviridae	Caudovirales	Caudoviricetes	Uroviricota	Viruses	yes	Unknown	Unknown	Unknown
PV3	8	Tevenvirinae	unclassified species	unclassified	Myoviridae	Caudovirales	Caudoviricetes	Uroviricota	Viruses	Yes	Unknown	Unknown	Unknown
PV4	13	Acinetobacter phage YMC13/03/R2096	Acinetobacter phage YMC13/03/R2096	unclassified	Myoviridae	Caudovirales	Caudoviricetes	Uroviricota	Viruses	yes	Acinetobacter phage YMC13/03/R2096	Acinetobacter	Acinetobacter baumannii
PV4	16	Lactococcus phage 340	Lactococcus phage 340	Skunavirus	Siphoviridae	Caudovirales	Caudoviricetes	Uroviricota	Viruses	yes	Lactococcus phage 340	Lactococcus	Lactococcus cremoris
PV4	7	Lactococcus phage jm2	Lactococcus phage jm2	Skunavirus	Siphoviridae	Caudovirales	Caudoviricetes	Uroviricota	Viruses	yes	Lactococcus phage jm2	Lactococcus	Lactococcus cremoris
PV4	1	Lactococcus phage phi7	Lactococcus phage phi7	Skunavirus	Siphoviridae	Caudovirales	Caudoviricetes	Uroviricota	Viruses	yes	Lactococcus phage phi7	Lactococcus	Lactococcus cremoris
PV4	1	Lactococcus phage D4410	Lactococcus phage D4410	Ceduovirus	Siphoviridae	Caudovirales	Caudoviricetes	Uroviricota	Viruses	yes	Lactococcus phage D4410	Lactococcus	Lactococcus lactis
PV4	19	Lactococcus phage D4412	Lactococcus phage D4412	Ceduovirus	Siphoviridae	Caudovirales	Caudoviricetes	Uroviricota	Viruses	yes	Lactococcus phage D4412	Lactococcus	Lactococcus lactis
PV4	39	Lactococcus phage M6165	Lactococcus phage M6165	Ceduovirus	Siphoviridae	Caudovirales	Caudoviricetes	Uroviricota	Viruses	yes	Lactococcus phage M6165	Lactococcus	Lactococcus lactis
PV4	4	Staphylococcus phage StB12	Staphylococcus phage StB12	unclassified	Azeredovirinae	Caudovirales	Caudoviricetes	Uroviricota	Viruses	yes	Staphylococcus phage StB12	Staphylococcus	Staphylococcus hominis
PV4	1	Streptococcus phage PH10	Streptococcus phage PH10	unclassified	Siphoviridae	Caudovirales	Caudoviricetes	Uroviricota	Viruses	yes	Streptococcus phage PH10	Streptococcus	Streptococcus oralis
PV4	3	Streptococcus phage EJ-1	Streptococcus phage EJ-1	unclassified	Myoviridae	Caudovirales	Caudoviricetes	Uroviricota	Viruses	yes	Streptococcus phage EJ-1	Streptococcus	Streptococcus pneumoniae
PV4	1	Streptococcus phage SpSL1	Streptococcus phage SpSL1	unclassified	Siphoviridae	Caudovirales	Caudoviricetes	Uroviricota	Viruses	yes	Streptococcus phage SpSL1	Streptococcus	Streptococcus pneumoniae
PV4	2	Moineauvirus	unclassified species	Moineauvirus	Aliceevansviridae	Caudovirales	Caudoviricetes	Uroviricota	Viruses	yes	Unknown	Unknown	Unknown
PV4	110	Ceduovirus	unclassified species	Ceduovirus	Siphoviridae	Caudovirales	Caudoviricetes	Uroviricota	Viruses	yes	Unknown	Unknown	Unknown
PV4	22	Skunavirus	unclassified species	Skunavirus	Siphoviridae	Caudovirales	Caudoviricetes	Uroviricota	Viruses	yes	Unknown	Unknown	Unknown
PV4	1	Clostridium phage vB_CpeS-CP51	Clostridium phage vB_CpeS-CP51	unclassified	Siphoviridae	Caudovirales	Caudoviricetes	Uroviricota	Viruses	yes	Clostridium phage vB_CpeS-CP51	Clostridium	Clostridium perfringens
PV4	1	Lactococcus phage ASCC273	Lactococcus phage ASCC273	Skunavirus	Siphoviridae	Caudovirales	Caudoviricetes	Uroviricota	Viruses	yes	Lactococcus phage ASCC273	Lactococcus	Lactococcus lactis
PV4	1	Lactococcus phage ASCC465	Lactococcus phage ASCC465	Skunavirus	Siphoviridae	Caudovirales	Caudoviricetes	Uroviricota	Viruses	yes	Lactococcus phage ASCC465	Lactococcus	Lactococcus lactis
PV4	62	Lactococcus phage bIL67	Lactococcus phage bIL67	Ceduovirus	Siphoviridae	Caudovirales	Caudoviricetes	Uroviricota	Viruses	yes	Lactococcus phage bIL67	Lactococcus	Lactococcus lactis
PV4	134	Lactococcus phage c2	Lactococcus phage c2	Ceduovirus	Siphoviridae	Caudovirales	Caudoviricetes	Uroviricota	Viruses	yes	Lactococcus phage c2	Lactococcus	Lactococcus sp.
PV4	23	Lactococcus phage M5938	Lactococcus phage M5938	Ceduovirus	Siphoviridae	Caudovirales	Caudoviricetes	Uroviricota	Viruses	yes	Lactococcus phage M5938	Lactococcus	Lactococcus lactis
PV4	1	Streptococcus phage phiARI0468-4	Streptococcus phage phiARI0468-4	unclassified	Siphoviridae	Caudovirales	Caudoviricetes	Uroviricota	Viruses	yes	Streptococcus phage phiARI0468-4	Streptococcus	Streptococcus pneumoniae
PV5	6	Obolenskvirus	unclassified species	Obolenskvirus	Myoviridae	Caudovirales	Caudoviricetes	Uroviricota	Viruses	yes	Acinetobacter baumannii	Acinetobacter	Acinetobacter baumannii
PV5	1	Acinetobacter phage AP22	Acinetobacter phage AP22	Obolenskvirus	Myoviridae	Caudovirales	Caudoviricetes	Uroviricota	Viruses	yes	Acinetobacter phage AP22	Acinetobacter	Acinetobacter baumannii
PV5	5	Acinetobacter phage LZ35	Acinetobacter phage LZ35	Obolenskvirus	Myoviridae	Caudovirales	Caudoviricetes	Uroviricota	Viruses	yes	Acinetobacter phage LZ35	Acinetobacter	Acinetobacter baumannii
PV5	2	Enterococcus phage EF62phi	Enterococcus phage EF62phi	unclassified	Podoviridae	Caudovirales	Caudoviricetes	Uroviricota	Viruses	yes	Enterococcus phage EF62phi	Enterococcus	Enterococcus faecalis
PV5	3	Lactococcus phage D4412	Lactococcus phage D4412	Ceduovirus	Siphoviridae	Caudovirales	Caudoviricetes	Uroviricota	Viruses	yes	Lactococcus phage D4412	Lactococcus	Lactococcus lactis
PV5	3	Lactococcus phage M6165	Lactococcus phage M6165	Ceduovirus	Siphoviridae	Caudovirales	Caudoviricetes	Uroviricota	Viruses	yes	Lactococcus phage M6165	Lactococcus	Lactococcus lactis
PV5	1	Staphylococcus phage IME-SA4	Staphylococcus phage IME-SA4	Biseptimavirus	Siphoviridae	Caudovirales	Caudoviricetes	Uroviricota	Viruses	yes	Staphylococcus phage IME-SA4	Staphylococcus	Staphylococcus haemolyticus
PV5	2	Streptococcus phage EJ-1	Streptococcus phage EJ-1	unclassified	Myoviridae	Caudovirales	Caudoviricetes	Uroviricota	Viruses	yes	Streptococcus phage EJ-1	Streptococcus	Streptococcus pneumoniae
PV5	1	Brussowvirus	unclassified species	Brussowvirus	Aliceevansviridae	Caudovirales	Caudoviricetes	Uroviricota	Viruses	yes	Unknown	Unknown	Unknown
PV5	17	Ceduovirus	unclassified species	Ceduovirus	Siphoviridae	Caudovirales	Caudoviricetes	Uroviricota	Viruses	yes	Unknown	Unknown	Unknown
PV5	5	Acinetobacter phage AB1	Acinetobacter phage AB1	Obolenskvirus	Myoviridae	Caudovirales	Caudoviricetes	Uroviricota	Viruses	yes	Acinetobacter phage AB1	Acinetobacter	Acinetobacter baumannii
PV5	1	Acinetobacter phage AbP2	Acinetobacter phage AbP2	Obolenskvirus	Myoviridae	Caudovirales	Caudoviricetes	Uroviricota	Viruses	yes	Acinetobacter phage AbP2	Acinetobacter	Acinetobacter baumannii
PV5	1	Enterococcus phage Ec-ZZ2	Enterococcus phage EcZZ2	Efquatrovirus	Siphoviridae	Caudovirales	Caudoviricetes	Uroviricota	Viruses	yes	Enterococcus phage Ec-ZZ2	Enterococcus	Enterococcus sp.
PV5	5	Enterococcus phage IME-EFm1	Enterococcus phage IME-EFm1	Efquatrovirus	Siphoviridae	Caudovirales	Caudoviricetes	Uroviricota	Viruses	yes	Enterococcus phage IME-EFm1	Enterococcus	Enterococcus faecium
PV5	2	Escherichia phage K1ind1	Escherichia phage K1ind1	Kagunavirus	Siphoviridae	Caudovirales	Caudoviricetes	Uroviricota	Viruses	yes	Escherichia phage K1ind1	Escherichia	Escherichia coli
PV5	1	Escherichia phage VB_EcoS-Golestan	Escherichia phage VB_EcoS-Golestan	Kagunavirus	Siphoviridae	Caudovirales	Caudoviricetes	Uroviricota	Viruses	yes	Escherichia phage VB_EcoS-Golestan	Escherichia	Escherichia coli
PV5	14	Lactococcus phage bIL67	Lactococcus phage bIL67	Ceduovirus	Siphoviridae	Caudovirales	Caudoviricetes	Uroviricota	Viruses	yes	Lactococcus phage bIL67	Lactococcus	Lactococcus lactis
PV5	17	Lactococcus phage c2	Lactococcus phage c2	Ceduovirus	Siphoviridae	Caudovirales	Caudoviricetes	Uroviricota	Viruses	yes	Lactococcus phage c2	Lactococcus	Lactococcus sp.
PV5	1	Lactococcus phage M5938	Lactococcus phage M5938	Ceduovirus	Siphoviridae	Caudovirales	Caudoviricetes	Uroviricota	Viruses	yes	Lactococcus phage M5938	Lactococcus	Lactococcus lactis
PV5	4	Salmonella phage FSL SP-101	Salmonella phage SP101	Jerseyvirus	Siphoviridae	Caudovirales	Caudoviricetes	Uroviricota	Viruses	yes	Salmonella phage FSL SP-101	Salmonella	Salmonella enterica
PV5	1	Salmonella phage LSPA1	Salmonella phage LSPA1	Jerseyvirus	Siphoviridae	Caudovirales	Caudoviricetes	Uroviricota	Viruses	yes	Salmonella phage LSPA1	Salmonella	Salmonella enterica
PV5	1	Salmonella phage SETP7	Salmonella phage SETP3	Jerseyvirus	Siphoviridae	Caudovirales	Caudoviricetes	Uroviricota	Viruses	yes	Salmonella phage SETP7	Salmonella	Salmonella sp.
PV5	2	Guernseyvirinae	unclassified species	unclassified	Siphoviridae	Caudovirales	Caudoviricetes	Uroviricota	Viruses	Yes	Unknown	Unknown	Unknown
PV5	3	Jerseyvirus	Jerseyvirus	Jerseyvirus	Siphoviridae	Caudovirales	Caudoviricetes	Uroviricota	Viruses	yes	Unknown	Unknown	Unknown
PV5	5	Kagunavirus	Kagunavirus	Kagunavirus	Siphoviridae	Caudovirales	Caudoviricetes	Uroviricota	Viruses	yes	Escherichia coli (UPEC) phage	Escherichia	Escherichia coli (UPEC) phage
PV6	73	Lactococcus phage 340	Lactococcus phage 340	Skunavirus	Siphoviridae	Caudovirales	Caudoviricetes	Uroviricota	Viruses	yes	Lactococcus phage 340	Lactococcus	Lactococcus cremoris
PV6	58	Lactococcus phage jm2	Lactococcus phage jm2	Skunavirus	Siphoviridae	Caudovirales	Caudoviricetes	Uroviricota	Viruses	yes	Lactococcus phage jm2	Lactococcus	Lactococcus cremoris
PV6	59	Lactococcus phage jm3	Lactococcus phage jm3	Skunavirus	Siphoviridae	Caudovirales	Caudoviricetes	Uroviricota	Viruses	yes	Lactococcus phage jm3	Lactococcus	Lactococcus cremoris
PV6	60	Lactococcus phage phi7	Lactococcus phage phi7	Skunavirus	Siphoviridae	Caudovirales	Caudoviricetes	Uroviricota	Viruses	yes	Lactococcus phage phi7	Lactococcus	Lactococcus cremoris
PV6	1	Lactococcus phage 98201	Lactococcus phage 98201	unclassified	Siphoviridae	Caudovirales	Caudoviricetes	Uroviricota	Viruses	yes	Lactococcus phage 98201	Lactococcus	Lactococcus lactis
PV6	1	Lactococcus phage D4412	Lactococcus phage D4412	Ceduovirus	Siphoviridae	Caudovirales	Caudoviricetes	Uroviricota	Viruses	yes	Lactococcus phage D4412	Lactococcus	Lactococcus lactis
PV6	1	Lactococcus phage M6165	Lactococcus phage M6165	Ceduovirus	Siphoviridae	Caudovirales	Caudoviricetes	Uroviricota	Viruses	yes	Lactococcus phage M6165	Lactococcus	Lactococcus lactis
PV6	1	Lactococcus phage phiLC3	Lactococcus phage phiLC3	unclassified	Siphoviridae	Caudovirales	Caudoviricetes	Uroviricota	Viruses	yes	Lactococcus phage phiLC3	Lactococcus	Lactococcus lactis
PV6	2	Lactococcus phage r1t	Lactococcus phage r1t	unclassified	Siphoviridae	Caudovirales	Caudoviricetes	Uroviricota	Viruses	yes	Lactococcus phage r1t	Lactococcus	Lactococcus lactis
PV6	1	Lactococcus phage TP901-1	Lactococcus phage TP901-1	unclassified	Siphoviridae	Caudovirales	Caudoviricetes	Uroviricota	Viruses	yes	Lactococcus phage TP901-1	Lactococcus	Lactococcus lactis
PV6	3	Lactococcus phage Tuc2009	Lactococcus phage Tuc2009	unclassified	Siphoviridae	Caudovirales	Caudoviricetes	Uroviricota	Viruses	yes	Lactococcus phage Tuc2009	Lactococcus	Lactococcus lactis
PV6	82	Lactococcus phage P680	Lactococcus phage P680	Skunavirus	Siphoviridae	Caudovirales	Caudoviricetes	Uroviricota	Viruses	yes	Lactococcus phage P680	Lactococcus	Lactococcus lactis subsp.
PV6	1	Leuconostoc phage phiLNTR3	Leuconostoc phage LNTR3	Unaquatrovirus	Mccleskeyvirinae	Caudovirales	Caudoviricetes	Uroviricota	Viruses	yes	Leuconostoc phage phiLNTR3	Leuconostoc	Leuconostoc mesenteroides
PV6	1	Leuconostoc phage Lmd1	Leuconostoc phage Lmd1	Limdunavirus	Mccleskeyvirinae	Caudovirales	Caudoviricetes	Uroviricota	Viruses	yes	Leuconostoc phage Lmd1	Leuconostoc	Leuconostoc mesenteroides subsp.
PV6	2	Leuconostoc phage phiLN34	Leuconostoc phage LN34	Unaquatrovirus	Mccleskeyvirinae	Caudovirales	Caudoviricetes	Uroviricota	Viruses	yes	Leuconostoc phage phiLN34	Leuconostoc	Leuconostoc mesenteroides subsp.
PV6	25	Leuconostoc phage P793	Leuconostoc phage P793	Limdunavirus	Mccleskeyvirinae	Caudovirales	Caudoviricetes	Uroviricota	Viruses	yes	Leuconostoc phage P793	Leuconostoc	Leuconostoc pseudomesenteroides
PV6	18	Leuconostoc phage phiLN03	Leuconostoc phage LN03	Limdunavirus	Mccleskeyvirinae	Caudovirales	Caudoviricetes	Uroviricota	Viruses	yes	Leuconostoc phage phiLN03	Leuconostoc	Leuconostoc pseudomesenteroides
PV6	16	Leuconostoc phage phiLN04	Leuconostoc phage LN04	Limdunavirus	Mccleskeyvirinae	Caudovirales	Caudoviricetes	Uroviricota	Viruses	yes	Leuconostoc phage phiLN04	Leuconostoc	Leuconostoc pseudomesenteroides
PV6	4	Leuconostoc phage phiLN12	Leuconostoc phage LN12	Limdunavirus	Mccleskeyvirinae	Caudovirales	Caudoviricetes	Uroviricota	Viruses	yes	Leuconostoc phage phiLN12	Leuconostoc	Leuconostoc pseudomesenteroides
PV6	34	Staphylococcus phage IME-SA4	Staphylococcus phage IME-SA4	Biseptimavirus	Siphoviridae	Caudovirales	Caudoviricetes	Uroviricota	Viruses	yes	Staphylococcus phage IME-SA4	Staphylococcus	Staphylococcus haemolyticus
PV6	1	Staphylococcus phage StB12	Staphylococcus phage StB12	unclassified	Azeredovirinae	Caudovirales	Caudoviricetes	Uroviricota	Viruses	yes	Staphylococcus phage StB12	Staphylococcus	Staphylococcus hominis
PV6	3	Streptococcus phage SM1	Streptococcus phage SM1	unclassified	Siphoviridae	Caudovirales	Caudoviricetes	Uroviricota	Viruses	yes	Streptococcus phage SM1	Streptococcus	Streptococcus mitis
PV6	1	Streptococcus phage PH10	Streptococcus phage PH10	unclassified	Siphoviridae	Caudovirales	Caudoviricetes	Uroviricota	Viruses	yes	Streptococcus phage PH10	Streptococcus	Streptococcus oralis
PV6	3	Streptococcus phage EJ-1	Streptococcus phage EJ-1	unclassified	Myoviridae	Caudovirales	Caudoviricetes	Uroviricota	Viruses	yes	Streptococcus phage EJ-1	Streptococcus	Streptococcus pneumoniae
PV6	6	Streptococcus phage SpSL1	Streptococcus phage SpSL1	unclassified	Siphoviridae	Caudovirales	Caudoviricetes	Uroviricota	Viruses	yes	Streptococcus phage SpSL1	Streptococcus	Streptococcus pneumoniae
PV6	1	Streptococcus phage YMC-2011	Streptococcus phage YMC-2011	Moineauvirus	Aliceevansviridae	Caudovirales	Caudoviricetes	Uroviricota	Viruses	yes	Streptococcus phage YMC-2011	Streptococcus	Streptococcus salivarius
PV6	1	Phietavirus	unclassified species	Phietavirus	Siphoviridae	Caudovirales	Caudoviricetes	Uroviricota	Viruses	Yes	Unknown	Unknown	Unknown
PV6	1097	Skunavirus	unclassified species	Skunavirus	Siphoviridae	Caudovirales	Caudoviricetes	Uroviricota	Viruses	yes	Unknown	Unknown	Unknown
PV6	2	Geobacillus phage E2	Geobacillus phage E2	Hendrixvirus	Siphoviridae	Caudovirales	Caudoviricetes	Uroviricota	Viruses	yes	Geobacillus phage E2	Geobacillus	Geobacillus sp.
PV6	4	Lactococcus phage 28201	Lactococcus phage 28201	unclassified	Siphoviridae	Caudovirales	Caudoviricetes	Uroviricota	Viruses	yes	Lactococcus phage 28201	Lactococcus	Lactococcus lactis
PV6	106	Lactococcus phage 712	Lactococcus phage 712	Skunavirus	Siphoviridae	Caudovirales	Caudoviricetes	Uroviricota	Viruses	yes	Lactococcus phage 712	Lactococcus	Lactococcus lactis
PV6	52	Lactococcus phage ASCC191	Lactococcus phage ASCC191	Skunavirus	Siphoviridae	Caudovirales	Caudoviricetes	Uroviricota	Viruses	yes	Lactococcus phage ASCC191	Lactococcus	Lactococcus lactis
PV6	53	Lactococcus phage Bibb29	Lactococcus phage Bibb29	Skunavirus	Siphoviridae	Caudovirales	Caudoviricetes	Uroviricota	Viruses	yes	Lactococcus phage Bibb29	Lactococcus	Lactococcus sp.
PV6	45	Lactococcus phage bIL170	Lactococcus phage bIL170	Skunavirus	Siphoviridae	Caudovirales	Caudoviricetes	Uroviricota	Viruses	yes	Lactococcus phage bIL170	Lactococcus	Lactococcus sp.
PV6	1	Lactococcus phage BM13	Lactococcus phage BM13	unclassified	Siphoviridae	Caudovirales	Caudoviricetes	Uroviricota	Viruses	yes	Lactococcus phage BM13	Lactococcus	Lactococcus lactis
PV6	2	Lactococcus phage c2	Lactococcus phage c2	Ceduovirus	Siphoviridae	Caudovirales	Caudoviricetes	Uroviricota	Viruses	yes	Lactococcus phage c2	Lactococcus	Lactococcus sp.
PV6	33	Lactococcus phage CB13	Lactococcus phage CB13	Skunavirus	Siphoviridae	Caudovirales	Caudoviricetes	Uroviricota	Viruses	yes	Lactococcus phage CB13	Lactococcus	Lactococcus lactis
PV6	59	Lactococcus phage CB14	Lactococcus phage CB14	Skunavirus	Siphoviridae	Caudovirales	Caudoviricetes	Uroviricota	Viruses	yes	Lactococcus phage CB14	Lactococcus	Lactococcus lactis
PV6	4	Lactococcus phage jj50	Lactococcus phage jj50	Skunavirus	Siphoviridae	Caudovirales	Caudoviricetes	Uroviricota	Viruses	yes	Lactococcus phage jj50	Lactococcus	Lactococcus sp.
PV6	9	Lactococcus phage M5938	Lactococcus phage M5938	Ceduovirus	Siphoviridae	Caudovirales	Caudoviricetes	Uroviricota	Viruses	yes	Lactococcus phage M5938	Lactococcus	Lactococcus lactis
PV6	49	Lactococcus phage P008	Lactococcus phage P008	Skunavirus	Siphoviridae	Caudovirales	Caudoviricetes	Uroviricota	Viruses	yes	Lactococcus phage P008	Lactococcus	Lactococcus lactis
PV6	12	Lactococcus phage sk1	Lactococcus phage sk1	Skunavirus	Siphoviridae	Caudovirales	Caudoviricetes	Uroviricota	Viruses	yes	Lactococcus phage sk1	Lactococcus	Lactococcus lactis
PV6	42	Lactococcus phage Sl4	Lactococcus phage Sl4	Skunavirus	Siphoviridae	Caudovirales	Caudoviricetes	Uroviricota	Viruses	yes	Lactococcus phage Sl4	Lactococcus	Lactococcus cremoris
PV6	2	Streptococcus phage 7201	Streptococcus phage 7201	Moineauvirus	Siphoviridae	Caudovirales	Caudoviricetes	Uroviricota	Viruses	yes	Streptococcus phage 7201	Streptococcus	Streptococcus thermophilus
PV6	3	Streptococcus phage ALQ132	Streptococcus phage ALQ132	Brussowvirus	Siphoviridae	Caudovirales	Caudoviricetes	Uroviricota	Viruses	yes	Streptococcus phage ALQ132	Streptococcus	Streptococcus thermophilus
PV6	1	Streptococcus phage DT1	Streptococcus phage DT1	Moineauvirus	Siphoviridae	Caudovirales	Caudoviricetes	Uroviricota	Viruses	yes	Streptococcus phage DT1	Streptococcus	Streptococcus thermophilus
PV6	2	C2virus	C2virus	Ceduovirus	Siphoviridae	Caudovirales	Caudoviricetes	Uroviricota	Viruses	yes	Lactococcus phage	Lactococcus	Lactococcus sp.
PV6	3	Sfi11virus	Sfi11virus	Brussowvirus	Siphoviridae	Caudovirales	Caudoviricetes	Uroviricota	Viruses	yes	Streptococcus	Streptococcus	Streptococcus sp.
PV6	101	Siphoviridae	unclassified species	unclassified	Siphoviridae	Caudovirales	Caudoviricetes	Uroviricota	Viruses	yes	Unknown	Unknown	Unknown
PV6	2	unclassified C2likevirus	unclassified species	Ceduovirus	Siphoviridae	Caudovirales	Caudoviricetes	Uroviricota	Viruses	Yes	Unknown	Unknown	Unknown
PV7	2	Clostridium phage CDMH1	Clostridium phage CDMH1	Lubbockvirus	Myoviridae	Caudovirales	Caudoviricetes	Uroviricota	Viruses	yes	Clostridium phage CDMH1	Clostridium	Clostridioides difficile
PV7	55	Clostridium phage phiCD111	Clostridium phage phiCD111	Leicestervirus	Siphoviridae	Caudovirales	Caudoviricetes	Uroviricota	Viruses	yes	Clostridium phage phiCD111	Clostridium	Clostridioides difficile
PV7	411	Clostridium phage phiMMP02	Clostridium phage phiMMP02	Lubbockvirus	Myoviridae	Caudovirales	Caudoviricetes	Uroviricota	Viruses	yes	Clostridium phage phiMMP02	Clostridium	Clostridioides sp.
PV7	2	Escherichia phage HK639	Escherichia phage HK639	unclassified	Siphoviridae	Caudovirales	Caudoviricetes	Uroviricota	Viruses	yes	Escherichia phage HK639	Escherichia	Escherichia coli
PV7	53	Staphylococcus phage StB20	Staphylococcus phage StB20	unclassified	Siphoviridae	Caudovirales	Caudoviricetes	Uroviricota	Viruses	yes	Staphylococcus phage StB20	Staphylococcus	Staphylococcus capitis
PV7	765	Streptococcus phage SM1	Streptococcus phage SM1	unclassified	Siphoviridae	Caudovirales	Caudoviricetes	Uroviricota	Viruses	yes	Streptococcus phage SM1	Streptococcus	Streptococcus mitis
PV7	190	Streptococcus phage PH10	Streptococcus phage PH10	unclassified	Siphoviridae	Caudovirales	Caudoviricetes	Uroviricota	Viruses	yes	Streptococcus phage PH10	Streptococcus	Streptococcus oralis
PV7	7	Streptococcus phage EJ-1	Streptococcus phage EJ-1	unclassified	Myoviridae	Caudovirales	Caudoviricetes	Uroviricota	Viruses	yes	Streptococcus phage EJ-1	Streptococcus	Streptococcus pneumoniae
PV7	53	Streptococcus phage SpSL1	Streptococcus phage SpSL1	unclassified	Siphoviridae	Caudovirales	Caudoviricetes	Uroviricota	Viruses	yes	Streptococcus phage SpSL1	Streptococcus	Streptococcus pneumoniae
PV7	1	Streptococcus phage phiNJ2	Streptococcus phage phiNJ2	unclassified	Siphoviridae	Caudovirales	Caudoviricetes	Uroviricota	Viruses	yes	Streptococcus phage phiNJ2	Streptococcus	Streptococcus suis
PV7	3	Streptococcus phage 5093	Streptococcus phage 5093	unclassified	Aliceevansviridae	Caudovirales	Caudoviricetes	Uroviricota	Viruses	yes	Streptococcus phage 5093	Streptococcus	Streptococcus thermophilus
PV7	1	unclassified Ceduovirus	unclassified species	Ceduovirus	Siphoviridae	Caudovirales	Caudoviricetes	Uroviricota	Viruses	Yes	Unknown	Unknown	Unknown
PV7	1	Pahexavirus	unclassified species	Pahexavirus	Siphoviridae	Caudovirales	Caudoviricetes	Uroviricota	Viruses	yes	Unknown	Unknown	Unknown
PV7	1	Clostridium phage phiCD6356	Clostridium phage phiCD6356	unclassified	Siphoviridae	Caudovirales	Caudoviricetes	Uroviricota	Viruses	yes	Clostridium phage phiCD6356	Clostridium	Clostridioides difficile
PV7	1	Clostridium phage phiCDHM19	Clostridium phage phiCDHM19	Lubbockvirus	Myoviridae	Caudovirales	Caudoviricetes	Uroviricota	Viruses	yes	Clostridium phage phiCDHM19	Clostridium	Clostridium sp.
PV7	2	Propionibacterium phage Pacnes 2012-15	Propionibacterium phage Pacnes201215	Pahexavirus	Siphoviridae	Caudovirales	Caudoviricetes	Uroviricota	Viruses	yes	Propionibacterium phage Pacnes 2012-15	Propionibacterium	Propionibacterium sp.
PV7	1	Proteus phage VB_PmiS-Isfahan	Proteus phage VB_PmiS-Isfahan	Nonanavirus	Siphoviridae	Caudovirales	Caudoviricetes	Uroviricota	Viruses	yes	Proteus phage VB_PmiS-Isfahan	Proteus	Proteus mirabilis
PV7	3	Staphylococcus phage MCE-2014	Staphylococcus phage MCE2014	Kayvirus	Herelleviridae	Caudovirales	Caudoviricetes	Uroviricota	Viruses	Yes	Staphylococcus phage MCE-2014	Staphylococcus	Staphylococcus sp.
PV7	4	Staphylococcus phage phiRS7	Staphylococcus phage phiRS7	Biseptimavirus	Siphoviridae	Caudovirales	Caudoviricetes	Uroviricota	Viruses	yes	Staphylococcus phage phiRS7	Staphylococcus	Staphylococcus saprophyticus
PV7	2	Staphylococcus phage StB27	Staphylococcus phage StB27	unclassified	Siphoviridae	Caudovirales	Caudoviricetes	Uroviricota	Viruses	yes	Staphylococcus phage StB27	Staphylococcus	Staphylococcus hominis
PV7	11	Streptococcus phage PH15	Streptococcus phage PH15	unclassified	Siphoviridae	Caudovirales	Caudoviricetes	Uroviricota	Viruses	yes	Streptococcus phage PH15	Streptococcus	Streptococcus gordonii
PV7	3	Streptococcus phage phiARI0004	Streptococcus phage phiARI0004	unclassified	Siphoviridae	Caudovirales	Caudoviricetes	Uroviricota	Viruses	yes	Streptococcus phage phiARI0004	Streptococcus	Streptococcus pneumoniae
PV7	9	unclassified Myoviridae	unclassified species	unclassified	Myoviridae	Caudovirales	Caudoviricetes	Uroviricota	Viruses	Yes	Unknown	Unknown	Unknown
PV7	4	unclassified Siphoviridae	unclassified species	unclassified	Siphoviridae	Caudovirales	Caudoviricetes	Uroviricota	Viruses	Yes	Unknown	Unknown	Unknown
PV8	4	Clostridium phage CDMH1	Clostridium phage CDMH1	Lubbockvirus	Myoviridae	Caudovirales	Caudoviricetes	Uroviricota	Viruses	yes	Clostridium phage CDMH1	Clostridium	Clostridioides difficile
PV8	53873	Clostridium phage phiCD111	Clostridium phage phiCD111	Leicestervirus	Siphoviridae	Caudovirales	Caudoviricetes	Uroviricota	Viruses	yes	Clostridium phage phiCD111	Clostridium	Clostridioides difficile
PV8	374	Clostridium phage phiCD506	Clostridium phage phiCD506	Sherbrookevirus	Myoviridae	Caudovirales	Caudoviricetes	Uroviricota	Viruses	yes	Clostridium phage phiCD506	Clostridium	Clostridioides sp.
PV8	5	Clostridium phage phiMMP02	Clostridium phage phiMMP02	Lubbockvirus	Myoviridae	Caudovirales	Caudoviricetes	Uroviricota	Viruses	yes	Clostridium phage phiMMP02	Clostridium	Clostridioides sp.
PV8	50	Clostridium phage phiMMP04	Clostridium phage phiMMP04	Sherbrookevirus	Myoviridae	Caudovirales	Caudoviricetes	Uroviricota	Viruses	yes	Clostridium phage phiMMP04	Clostridium	Clostridioides sp.
PV8	1	Clostridium phage phiCT9441A	Clostridium phage phiCT9441A	unclassified	Myoviridae	Caudovirales	Caudoviricetes	Uroviricota	Viruses	yes	Clostridium phage phiCT9441A	Clostridium	Clostridium tetani
PV8	1	Propionibacterium phage BruceLethal	Propionibacterium phage BruceLethal	Pahexavirus	Siphoviridae	Caudovirales	Caudoviricetes	Uroviricota	Viruses	yes	Propionibacterium phage BruceLethal	Propionibacterium	Cutibacterium acnes
PV8	26	Enterobacter phage Arya	Enterobacter phage Arya	Jilinvirus	Liscvirinae	Caudovirales	Caudoviricetes	Uroviricota	Viruses	yes	Enterobacter phage Arya	Enterobacter	Enterobacter sp.
PV8	1	Enterococcus phage phiFL2A	Enterococcus phage FL2	Phifelvirus	Siphoviridae	Caudovirales	Caudoviricetes	Uroviricota	Viruses	yes	Enterococcus phage phiFL2A	Enterococcus	Enterococcus faecalis
PV8	1	Enterobacteria phage mEp235	Enterobacteria phage mEp235	Nochtlivirus	Siphoviridae	Caudovirales	Caudoviricetes	Uroviricota	Viruses	yes	Enterobacteria phage mEp235	Enterobacteria	Escherichia coli
PV8	1	Enterobacterial phage mEp390	Enterobacterial phage mEp390	Hendrixvirus	Siphoviridae	Caudovirales	Caudoviricetes	Uroviricota	Viruses	yes	Enterobacterial phage mEp390	Enterobacterial	Escherichia sp.
PV8	5	Lactococcus phage D4412	Lactococcus phage D4412	Ceduovirus	Siphoviridae	Caudovirales	Caudoviricetes	Uroviricota	Viruses	yes	Lactococcus phage D4412	Lactococcus	Lactococcus lactis
PV8	28	Lactococcus phage M6165	Lactococcus phage M6165	Ceduovirus	Siphoviridae	Caudovirales	Caudoviricetes	Uroviricota	Viruses	yes	Lactococcus phage M6165	Lactococcus	Lactococcus lactis
PV8	3	Streptococcus phage SM1	Streptococcus phage SM1	unclassified	Siphoviridae	Caudovirales	Caudoviricetes	Uroviricota	Viruses	yes	Streptococcus phage SM1	Streptococcus	Streptococcus mitis
PV8	36	Streptococcus phage PH10	Streptococcus phage PH10	unclassified	Siphoviridae	Caudovirales	Caudoviricetes	Uroviricota	Viruses	yes	Streptococcus phage PH10	Streptococcus	Streptococcus oralis
PV8	33	Streptococcus phage EJ-1	Streptococcus phage EJ-1	unclassified	Myoviridae	Caudovirales	Caudoviricetes	Uroviricota	Viruses	yes	Streptococcus phage EJ-1	Streptococcus	Streptococcus pneumoniae
PV8	2	Streptococcus phage phiARI0131-2	Streptococcus phage phiARI0131-2	unclassified	Siphoviridae	Caudovirales	Caudoviricetes	Uroviricota	Viruses	yes	Streptococcus phage phiARI0131-2	Streptococcus	Streptococcus pneumoniae
PV8	25	Streptococcus phage SpSL1	Streptococcus phage SpSL1	unclassified	Siphoviridae	Caudovirales	Caudoviricetes	Uroviricota	Viruses	yes	Streptococcus phage SpSL1	Streptococcus	Streptococcus pneumoniae
PV8	24	Moineauvirus	unclassified species	Moineauvirus	Aliceevansviridae	Caudovirales	Caudoviricetes	Uroviricota	Viruses	yes	Unknown	Unknown	Unknown
PV8	17	Ceduovirus	unclassified species	Ceduovirus	Siphoviridae	Caudovirales	Caudoviricetes	Uroviricota	Viruses	yes	Unknown	Unknown	Unknown
PV8	1	Escherichia phage CICC 80001	Escherichia phage CICC 80001	Teseptimavirus	Autographiviridae	Caudovirales	Caudoviricetes	Uroviricota	Viruses	yes	Escherichia phage CICC 80001	Escherichia	Escherichia coli
PV8	1	Brucella phage BiPBO1	Brucella phage BiPBO1	unclassified	Siphoviridae	Caudovirales	Caudoviricetes	Uroviricota	Viruses	yes	Brucella phage BiPBO1	Brucella	Brucella sp.
PV8	2	Clostridium phage phiCD119	Clostridium phage phiCD119	Lubbockvirus	Myoviridae	Caudovirales	Caudoviricetes	Uroviricota	Viruses	yes	Clostridium phage phiCD119	Clostridium	Clostridioides difficile
PV8	528	Clostridium phage phiCD146	Clostridium phage phiCD146	Leicestervirus	Siphoviridae	Caudovirales	Caudoviricetes	Uroviricota	Viruses	yes	Clostridium phage phiCD146	Clostridium	Clostridium sp.
PV8	164	Clostridium phage phiCD27	Clostridium phage phiCD27	Lubbockvirus	Myoviridae	Caudovirales	Caudoviricetes	Uroviricota	Viruses	yes	Clostridium phage phiCD27	Clostridium	Clostridioides difficile
PV8	9	Clostridium phage phiCD38-2	Clostridium phage phiCD38-2	Leicestervirus	Siphoviridae	Caudovirales	Caudoviricetes	Uroviricota	Viruses	yes	Clostridium phage phiCD38-2	Clostridium	Clostridium sp.
PV8	578	Clostridium phage phiCD6356	Clostridium phage phiCD6356	unclassified	Siphoviridae	Caudovirales	Caudoviricetes	Uroviricota	Viruses	yes	Clostridium phage phiCD6356	Clostridium	Clostridioides difficile
PV8	2	Clostridium phage phiCDHM19	Clostridium phage phiCDHM19	Lubbockvirus	Myoviridae	Caudovirales	Caudoviricetes	Uroviricota	Viruses	yes	Clostridium phage phiCDHM19	Clostridium	Clostridium sp.
PV8	2	Erwinia phage vB_EamP-L1	Erwinia phage vB_EamP-L1	Przondovirus	Podoviridae	Caudovirales	Caudoviricetes	Uroviricota	Viruses	yes	Erwinia phage vB_EamP-L1	Erwinia	Erwinia amylovora
PV8	24	Lactococcus phage c2	Lactococcus phage c2	Ceduovirus	Siphoviridae	Caudovirales	Caudoviricetes	Uroviricota	Viruses	yes	Lactococcus phage c2	Lactococcus	Lactococcus sp.
PV8	6	Lactococcus phage M5938	Lactococcus phage M5938	Ceduovirus	Siphoviridae	Caudovirales	Caudoviricetes	Uroviricota	Viruses	yes	Lactococcus phage M5938	Lactococcus	Lactococcus lactis
PV8	2	Morganella phage MmP1	Morganella phage MmP1	Teseptimavirus	Autographiviridae	Caudovirales	Caudoviricetes	Uroviricota	Viruses	yes	Morganella phage MmP1	Morganella	Morganella
PV8	1	Morganella phage vB_MmoP_MP2	Morganella phage vB_MmoP_MP2	Teseptimavirus	Autographiviridae	Caudovirales	Caudoviricetes	Uroviricota	Viruses	yes	Morganella phage vB_MmoP_MP2	Morganella	Morganella morganii
PV8	2	Proteus phage VB_PmiS-Isfahan	Proteus phage VB_PmiS-Isfahan	Nonanavirus	Siphoviridae	Caudovirales	Caudoviricetes	Uroviricota	Viruses	yes	Proteus phage VB_PmiS-Isfahan	Proteus	Proteus mirabilis
PV8	1	Pseudomonas phage LKA1	Pseudomonas phage LKA1	Phikmvvirus	Podoviridae	Caudovirales	Caudoviricetes	Uroviricota	Viruses	yes	Pseudomonas phage LKA1	Pseudomonas	Pseudomonas aeruginosa
PV8	8	Staphylococcus phage phiRS7	Staphylococcus phage phiRS7	Biseptimavirus	Siphoviridae	Caudovirales	Caudoviricetes	Uroviricota	Viruses	yes	Staphylococcus phage phiRS7	Staphylococcus	Staphylococcus saprophyticus
PV8	10	Streptococcus phage 7201	Streptococcus phage 7201	Moineauvirus	Siphoviridae	Caudovirales	Caudoviricetes	Uroviricota	Viruses	yes	Streptococcus phage 7201	Streptococcus	Streptococcus thermophilus
PV8	7	Streptococcus phage ALQ132	Streptococcus phage ALQ132	Brussowvirus	Siphoviridae	Caudovirales	Caudoviricetes	Uroviricota	Viruses	yes	Streptococcus phage ALQ132	Streptococcus	Streptococcus thermophilus
PV8	11	Streptococcus phage DT1	Streptococcus phage DT1	Moineauvirus	Siphoviridae	Caudovirales	Caudoviricetes	Uroviricota	Viruses	yes	Streptococcus phage DT1	Streptococcus	Streptococcus thermophilus
PV8	1	Streptococcus phage K13	Streptococcus phage K13	unclassified	Siphoviridae	Caudovirales	Caudoviricetes	Uroviricota	Viruses	yes	Streptococcus phage K13	Streptococcus	Streptococcus pneumoniae
PV8	1	Streptococcus phage MM1	Streptococcus phage MM1	unclassified	Siphoviridae	Caudovirales	Caudoviricetes	Uroviricota	Viruses	yes	Streptococcus phage MM1	Streptococcus	Streptococcus sp.
PV8	3	Streptococcus phage O1205	Streptococcus phage O1205	Brussowvirus	Siphoviridae	Caudovirales	Caudoviricetes	Uroviricota	Viruses	yes	Streptococcus phage O1205	Streptococcus	Streptococcus sp.
PV8	1	Streptococcus phage phiAbc2	Streptococcus phage phiAbc2	Moineauvirus	Siphoviridae	Caudovirales	Caudoviricetes	Uroviricota	Viruses	yes	Streptococcus phage phiAbc2	Streptococcus	Streptococcus sp.
PV8	2	Streptococcus phage phiARI0004	Streptococcus phage phiARI0004	unclassified	Siphoviridae	Caudovirales	Caudoviricetes	Uroviricota	Viruses	yes	Streptococcus phage phiARI0004	Streptococcus	Streptococcus pneumoniae
PV8	3	Streptococcus phage phiARI0468-4	Streptococcus phage phiARI0468-4	unclassified	Siphoviridae	Caudovirales	Caudoviricetes	Uroviricota	Viruses	yes	Streptococcus phage phiARI0468-4	Streptococcus	Streptococcus pneumoniae
PV8	1	Streptococcus phage Sfi11	Streptococcus phage Sfi11	Brussowvirus	Siphoviridae	Caudovirales	Caudoviricetes	Uroviricota	Viruses	yes	Streptococcus phage Sfi11	Streptococcus	Streptococcus thermophilus
PV8	2	Streptococcus phage Sfi21	Streptococcus phage Sfi21	Moineauvirus	Siphoviridae	Caudovirales	Caudoviricetes	Uroviricota	Viruses	yes	Streptococcus phage Sfi21	Streptococcus	Streptococcus thermophilus
PV8	19	Yersinia phage vB_YenP_AP10	Yersinia phage vB_YenP_AP10	Teseptimavirus	Autographiviridae	Caudovirales	Caudoviricetes	Uroviricota	Viruses	yes	Yersinia phage vB_YenP_AP10	Yersinia	Yersinia enterocolitica
PV8	2	Yersinia phage Yepe2	Yersinia phage Yepe2	Teseptimavirus	Autographiviridae	Caudovirales	Caudoviricetes	Uroviricota	Viruses	yes	Yersinia phage Yepe2	Yersinia	Yersinia pestis
PV8	1	Autographivirinae	unclassified species	unclassified	Podoviridae	Caudovirales	Caudoviricetes	Uroviricota	Viruses	yes	Unknown	Unknown	Unknown
PV8	80	Caudovirales	unclassified species	unclassified	unclassified family	Caudovirales	Caudoviricetes	Uroviricota	Viruses	yes	Unknown	Unknown	Unknown
PV8	10	Lubbockvirus	Lubbockvirus	Lubbockvirus	Myoviridae	Caudovirales	Caudoviricetes	Uroviricota	Viruses	yes	Escherichia coli phage	Escherichia	Escherichia coli
PV8	108	Myoviridae	unclassified species	unclassified	Myoviridae	Caudovirales	Caudoviricetes	Uroviricota	Viruses	yes	Unknown	Unknown	Unknown
PV8	721	Siphoviridae	unclassified species	unclassified	Siphoviridae	Caudovirales	Caudoviricetes	Uroviricota	Viruses	yes	Unknown	Unknown	Unknown
PV8	1	Kayvirus	Kayvirus	Kayvirus	Herelleviridae	Caudovirales	Caudoviricetes	Uroviricota	Viruses	yes	Staphylococcus phage	Staphylococcus	Staphylococcus sp.
PV8	6	Teseptimavirus	Teseptimavirus	Teseptimavirus	Podoviridae	Caudovirales	Caudoviricetes	Uroviricota	Viruses	yes	Escherichia coli phage	Escherichia	Escherichia coli
PV9	7	Enterobacteria phage Sf101	Enterobacteria phage Sf101	Lederbergvirus	Podoviridae	Caudovirales	Caudoviricetes	Uroviricota	Viruses	yes	Enterobacteria phage Sf101	Enterobacteria	Enterococcus faecalis
PV9	44	Enterobacteria phage IME10	Enterobacteria phage IME10	Lederbergvirus	Podoviridae	Caudovirales	Caudoviricetes	Uroviricota	Viruses	yes	Enterobacteria phage IME10	Enterobacteria	Escherichia coli
PV9	85	Enterobacteria phage mEp235	Enterobacteria phage mEp235	Nochtlivirus	Siphoviridae	Caudovirales	Caudoviricetes	Uroviricota	Viruses	yes	Enterobacteria phage mEp235	Enterobacteria	Escherichia coli
PV9	9	Enterobacterial phage mEp213	Enterobacterial phage mEp213	Aguilavirus	Siphoviridae	Caudovirales	Caudoviricetes	Uroviricota	Viruses	yes	Enterobacterial phage mEp213	Enterobacterial	Escherichia coli
PV9	2	Escherichia phage IME11	Escherichia phage IME11	Gamaleyavirus	Schitoviridae	Caudovirales	Caudoviricetes	Uroviricota	Viruses	yes	Escherichia phage IME11	Escherichia	Escherichia coli
PV9	7	Salmonella phage vB_SemP_Emek	Salmonella phage vB_SemP_Emek	Lederbergvirus	Podoviridae	Caudovirales	Caudoviricetes	Uroviricota	Viruses	yes	Salmonella phage vB_SemP_Emek	Salmonella	Salmonella enterica subsp.
PV9	69	Salmonella phage vB_SosS_Oslo	Salmonella phage vB_SosS_Oslo	unclassified	Siphoviridae	Caudovirales	Caudoviricetes	Uroviricota	Viruses	yes	Salmonella phage vB_SosS_Oslo	Salmonella	Salmonella enterica subsp.
PV9	3	Salmonella phage 38	Salmonella phage 38	Kuttervirus	Ackermannviridae	Caudovirales	Caudoviricetes	Uroviricota	Viruses	yes	Salmonella phage 38	Salmonella	Salmonella enterica
PV9	2	Enterobacteria phage phi80	Enterobacteria phage phi80	Ravinvirus	Siphoviridae	Caudovirales	Caudoviricetes	Uroviricota	Viruses	yes	Enterobacteria phage phi80	Enterobacteria	Escherichia coli
PV9	1	Enterobacteria phage VT2-Sakai	Enterobacteria phage VT2-Sakai	Traversvirus	Podoviridae	Caudovirales	Caudoviricetes	Uroviricota	Viruses	yes	Enterobacteria phage VT2-Sakai	Enterobacteria	Escherichia coli
PV9	10	Escherichia phage HK022	Escherichia phage HK022	Hendrixvirus	Siphoviridae	Caudovirales	Caudoviricetes	Uroviricota	Viruses	yes	Escherichia phage HK022	Escherichia	Escherichia coli
PV9	3	Escherichia phage HK446	Escherichia phage HK446	Kwaitsingvirus	Siphoviridae	Caudovirales	Caudoviricetes	Uroviricota	Viruses	yes	Escherichia phage HK446	Escherichia	Escherichia coli
PV9	17	Escherichia phage HK542	Escherichia phage HK542	Wongtaivirus	Siphoviridae	Caudovirales	Caudoviricetes	Uroviricota	Viruses	yes	Escherichia phage HK542	Escherichia	Escherichia coli
PV9	11	Escherichia phage HK544	Escherichia phage HK544	Kwaitsingvirus	Siphoviridae	Caudovirales	Caudoviricetes	Uroviricota	Viruses	yes	Escherichia phage HK544	Escherichia	Escherichia coli
PV9	8	Escherichia phage HK629	Escherichia phage HK629	Lambdavirus	Siphoviridae	Caudovirales	Caudoviricetes	Uroviricota	Viruses	yes	Escherichia phage HK629	Escherichia	Escherichia coli
PV9	7	Escherichia phage HK75	Escherichia phage HK75	Hendrixvirus	Siphoviridae	Caudovirales	Caudoviricetes	Uroviricota	Viruses	yes	Escherichia phage HK75	Escherichia	Escherichia coli
PV9	4	Escherichia phage HK97	Escherichia phage HK97	Hendrixvirus	Siphoviridae	Caudovirales	Caudoviricetes	Uroviricota	Viruses	yes	Escherichia phage HK97	Escherichia	Escherichia coli
PV9	5	Escherichia phage mEp234	Escherichia phage mEp234	Wanchaivirus	Siphoviridae	Caudovirales	Caudoviricetes	Uroviricota	Viruses	yes	Escherichia phage mEp234	Escherichia	Escherichia coli
PV9	4	Escherichia phage mEpX1	Cuauhtlivirus mEpX1	Cuauhtlivirus	Siphoviridae	Caudovirales	Caudoviricetes	Uroviricota	Viruses	yes	Escherichia phage mEpX1	Escherichia	Escherichia sp.
PV9	12	Escherichia phage Min27	Escherichia phage Min27	Traversvirus	Podoviridae	Caudovirales	Caudoviricetes	Uroviricota	Viruses	yes	Escherichia phage Min27	Escherichia	Escherichia coli
PV9	1	Lactococcus phage CB14	Lactococcus phage CB14	Skunavirus	Siphoviridae	Caudovirales	Caudoviricetes	Uroviricota	Viruses	yes	Lactococcus phage CB14	Lactococcus	Lactococcus lactis
PV9	11	Salmonella phage 103203_sal5	Salmonella phage 103203_sal5	Lederbergvirus	Podoviridae	Caudovirales	Caudoviricetes	Uroviricota	Viruses	yes	Salmonella phage 103203_sal5	Salmonella	Salmonella enterica
PV9	4	Salmonella phage g341c	Salmonella phage g341c	Lederbergvirus	Podoviridae	Caudovirales	Caudoviricetes	Uroviricota	Viruses	yes	Salmonella phage g341c	Salmonella	Salmonella enterica
PV9	81	Salmonella phage HK620	Salmonella phage HK620	Lederbergvirus	Podoviridae	Caudovirales	Caudoviricetes	Uroviricota	Viruses	yes	Salmonella phage HK620	Salmonella	Salmonella enterica
PV9	9	Salmonella phage SEN22	Salmonella phage SEN22	Lederbergvirus	Podoviridae	Caudovirales	Caudoviricetes	Uroviricota	Viruses	yes	Salmonella phage SEN22	Salmonella	Salmonella enterica
PV9	73	Shigella phage Sf6	Shigella phage Sf6	Lederbergvirus	Podoviridae	Caudovirales	Caudoviricetes	Uroviricota	Viruses	yes	Shigella phage Sf6	Shigella	Shigella flexneri
PV9	1	Streptococcus phage phiARI0746	Streptococcus phage phiARI0746	unclassified	Siphoviridae	Caudovirales	Caudoviricetes	Uroviricota	Viruses	yes	Streptococcus phage phiARI0746	Streptococcus	Streptococcus pneumoniae
PV9	19	uncultured crAssphage	crAssphage	unclassified	Podoviridae	Caudovirales	Caudoviricetes	Uroviricota	Viruses	yes	uncultured crAssphage	Unknown	Unknown
PV9	1	Lederbergvirus	Lederbergvirus	Lederbergvirus	Podoviridae	Caudovirales	Caudoviricetes	Uroviricota	Viruses	yes	Escherichia coli phage	Escherichia	Escherichia coli

## Sheet: S5
Table S5. Relative abundance of bacteriophages at family level in metagenomic data
Family	PV1	PV2	PV3	PV4	PV5	PV6	PV7	PV8	PV9	PV10	HV1	HV2	HV3	HV4	HV5	HV6	HV7	HV8	HV9	HV10	MeanPV	MeanHV
Siphoviridae	52.7609	79.5276	95.3194	95.2381	77.8846	96.6402	72.4921	98.3829	46.2745	93.0958	11.6711	6.37931	15.3846	71.0532	93.0808	11.6561	21.0442	36.2069	99.1567	76.4706	80.7616	44.2104
Podoviridae		3.14961	0.58508		1.92308			0.017596	52.7451			0.0862069	0.452489	5.31631	0.111464	0.668553	0.481928	1.72414	0.14881		5.84205	0.89899
Mccleskeyvirinae	46.6603	0	2.19405			3.12646						8.7931		12.4995	0.00210309		22.3695		0.396825		5.19808	4.4061
Myoviridae	0.0228484	0.524934	1.804	3.4632	19.2308	0.139991	27.1293	1.32498		2.22717	1.72414	82.6293	8.37104	0.384733	0.00841237	2.41828	54.6988	13.7931	0.0496032	20.5882	5.58672	18.4666
Herelleviridae	0.0380807	0.787402					0.189274									84.0427					0.101652	8.40427
Salasmaviridae		2.3622									68.435			0.524636	0.00841237	0.0104461					0.23622	6.89785
Autographiviridae								0.0439901			15.5172					0.0383025					0.00439901	1.55555
Drexlerviridae	0.00380807												6.78733	9.98557	6.63526	0.00174102					0.000380807	2.34099
Aliceevansviridae	0.51409	1.5748	0.0975134	0.4329	0.961538	0.0466636	0.189274	0.0422305		4.67706	0.397878	1.93966	2.26244	0.118043	0.00210309		1.00402	6.89655	0.14881	2.94118	0.853607	1.57107
Schitoviridae									0.392157		1.06101					0.0078346					0.0392157	0.106884
Ackermannviridae									0.588235				0.226244								0.0588235	0.0226244
Azeredovirinae				0.865801		0.0466636								0.0524636							0.0912464	0.00524636
unclassified family		12.0735						0.140768													1.22143
Liscvirinae								0.0457497													0.00457497
Weiservirinae													0.452489									0.0452489
Demerecviridae														0.0262318								0.00262318
Straboviridae													6.78733		0.00420619							0.679154
Kyanoviridae																0.00261153						0.000261153
Iiscvirinae																0.245484						0.0245484
Vequintavirinae																0.000870511	0.160643					0.0161513
unclassified											1.19363	0.172414	59.276	0.0393477	0.147217	0.907073	0.240964	41.3793	0.0992063			10.3455
Total (%)	100	100	100	100	100	100	100	99.9982	100	100	100	100	100	100	100	100	100	100	100	100	99.9998	100
Total (read)	26260	381	2051	462	104	2143	1585	56831	510	449	754	2320	442	22873	47549	114875	2490	58	2016	34	9077.6	19341.1

## Sheet: S6
Table S6. Relative abundance of dominant bacteria at phyla level in metagenomic data
Samples	Phyla	Abundance (%)		Phyla	PV1	PV2	PV3	PV9	PV5	PV4	PV6	PV10	PV8	PV7	HV1	HV7	HV3	HV6	HV2	HV5	HV10	HV4	HV8	HV9
PV1	Actinobacteria	81.5574		Actinobacteria	81.5574	0	0	0	0	0	0	2.52952	2.47429	28.9678	6.01636	3.2821	7.78988	27.1634	9.07912	19.019	27.9208	46.6821	58.405	79.5691
PV1	Proteobacteria	11.2299		Proteobacteria	11.2299	97.748	64.5941	73.3508	0	1.05635	1.28506	12.8625	24.0029	12.0028	38.9316	48.2988	45.4173	33.4729	8.67471	15.8092	4.94989	10.9082	17.4948	0
PV1	Firmicutes	6.9744		Firmicutes	6.9744	1.99906	34.7071	21.0765	95.3125	98.6364	98.5587	83.9721	54.4745	58.5126	40.5297	46.1823	16.3454	19.1657	45.6765	46.5754	52.9954	9.33077	22.1014	18.6085
PV1	Others (19 phyla)	0.238351		Others	0.238351	0.3	0.6988	0.830491	0.447937	0.307204	0.156191	0.635786	0.048287	0.516776	0.199769	0.151333	0.155905	0.207915	0.246967	0.0731061	0.208164	0.120541	0.493709	0.53556
PV2	Proteobacteria	97.748		Bacteroidetes	0	0	0	4.7422	4.23958	0	0	0	19	0	6.00887	2.08539	30.2914	19.9901	36.3227	18.5233	13.9258	32.9583	0	1.28678
PV2	Firmicutes	1.99906		Verrucomicrobia	0	0	0	0	0	0	0	0	0	0	8.3137	0	0	0	0	0	0	0	1.50502	0
PV2	Others (9 phyla)	0.252909		Total	100	100.047	100	100	100	100	100	100	100	100	100	100	100	100	100	100	100	100	100	100
PV3	Proteobacteria	64.5941
PV3	Firmicutes	34.7071
PV3	Others (9 phyla)	0.6988
PV4	Firmicutes	98.6364
PV4	Proteobacteria	1.05635
PV4	Others (15 phyla)	0.307204
PV5	Firmicutes	95.3125
PV5	Bacteroidetes	4.23958
PV5	Others (7 phyla)	0.447937
PV6	Firmicutes	98.5587
PV6	Proteobacteria	1.28506
PV6	Others (9 phyla)	0.156191
PV7	Firmicutes	58.5126
PV7	Actinobacteria	28.9678
PV7	Proteobacteria	12.0028
PV7	Others (23 phyla)	0.516776
PV8	Firmicutes	54.4745
PV8	Proteobacteria	24.0029
PV8	Bacteroidetes	19
PV8	Actinobacteria	2.47429
PV8	Others (20 phyla)	0.048287
PV9	Proteobacteria	73.3508
PV9	Firmicutes	21.0765
PV9	Bacteroidetes	4.7422
PV9	Others (19 phyla)	0.830491
PV10	Firmicutes	83.9721
PV10	Proteobacteria	12.8625
PV10	Actinobacteria	2.52952
PV10	Others (9 phyla)	0.635786
HV1	Firmicutes	40.5297
HV1	Proteobacteria	38.9316
HV1	Verrucomicrobia	8.3137
HV1	Actinobacteria	6.01636
HV1	Bacteroidetes	6.00887
HV1	Others (21 phyla)	0.199769
HV2	Firmicutes	45.6765
HV2	Bacteroidetes	36.3227
HV2	Actinobacteria	9.07912
HV2	Proteobacteria	8.67471
HV2	Others (12 phyla)	0.246967
HV3	Proteobacteria	45.4173
HV3	Bacteroidetes	30.2914
HV3	Firmicutes	16.3454
HV3	Actinobacteria	7.78988
HV3	Others (25 phyla)	0.155905
HV4	Actinobacteria	46.6821
HV4	Bacteroidetes	32.9583
HV4	Proteobacteria	10.9082
HV4	Firmicutes	9.33077
HV4	Others (10 phyla)	0.120541
HV5	Firmicutes	46.5754
HV5	Actinobacteria	19.019
HV5	Bacteroidetes	18.5233
HV5	Proteobacteria	15.8092
HV5	Others (12 phyla)	0.0731061
HV6	Proteobacteria	33.4729
HV6	Actinobacteria	27.1634
HV6	Bacteroidetes	19.9901
HV6	Firmicutes	19.1657
HV6	Others (21 phyla)	0.207915
HV7	Proteobacteria	48.2988
HV7	Firmicutes	46.1823
HV7	Actinobacteria	3.2821
HV7	Bacteroidetes	2.08539
HV7	Others (12 phyla)	0.151333
HV8	Actinobacteria	58.405
HV8	Firmicutes	22.1014
HV8	Proteobacteria	17.4948
HV8	Verrucomicrobia	1.50502
HV8	Others (10 phyla)	0.493709
HV9	Actinobacteria	79.5691
HV9	Firmicutes	18.6085
HV9	Bacteroidetes	1.28678
HV9	Others (8 phyla)	0.53556
HV10	Firmicutes	52.9954
HV10	Actinobacteria	27.9208
HV10	Bacteroidetes	13.9258
HV10	Proteobacteria	4.94989
HV10	Others (20 phyla)	0.208164

## Sheet: S7
Table S7. Relative abundance of bacteria at genus level in metagenomic data
Generea	PV1	PV2	PV3	PV4	PV5	PV6	PV7	PV8	PV9	PV10	HV1	HV2	HV3	HV4	HV5	HV6	HV7	HV8	HV9	HV10	MeanPV	MeanHV	P value
Clostridium	0	0	11.7788	0	0	0	0	0	0	0	0	0	0	0	0	0	0	0	0	0	1.17788	0	0.330565
Shigella	0	0	0	0	0	0	0	0	4.09285	0	0	0	0	0	0	0	0	0	0	0	0.409285	0	0.330565
Anaerostipes	0	0	0	0	0	0	0	0	2.12296	0	0	0	0	0	0	0	0	0	0	0	0.212296	0	0.330565
Faecalitalea	0	0	0	0	0	0	0	0	1.63195	0	0	0	0	0	0	0	0	0	0	0	0.163195	0	0.330565
Pseudomonas	0	0	0	0	0	0	0	0	0	1.4528	0	0	0	0	0	0	0	0	0	0	0.14528	0	0.330565
Enterococcus	0	0.566808	0	97.8506	95.3397	98.4286	23.8958	51.5697	0	1.6588	3.77004	0	1.6015	1.77177	0	3.62037	0	2.03713	0	1.72476	36.931	1.45256	0.0218004
Klebsiella	5.79373	95.3887	50.7019	0	0	0	0	6.89242	0	0	17.6558	0	0	0	1.20156	7.12539	0	0	0	0	15.8777	2.59827	0.213126
Veillonella	0	0	24.334	0	0	0	3.14203	0	0	69.9494	5.86315	0.980159	0	1.3813	0	0	0	1.51795	0	0	9.74254	0.974256	0.234639
Lachnoclostridium	0	0	0	0	0	0	22.4528	0	0	0	2.04619	0	3.6589	0	0	0	0	4.24146	0	0	2.24528	0.994655	0.594544
Staphylococcus	2.73942	0.822077	5.21505	0	0	0	3.43225	0	1.76077	6.87657	8.0297	0	0	0	0	0	0	0	0	0	2.08461	0.80297	0.265881
Haemophilus	0	0	0	0	0	0	0	0	2.80719	0	0	0	0	0	0	0	0	1.60155	0	0	0.280719	0.160155	0.713473
Mordavella	0	0	0	0	0	0	0	0	2.3028	0	0	0	0	0	0	0	0	0	0	1.48817	0.23028	0.148817	0.769779
Salmonella	0	0	0	0	0	0	0	0	1.39774	0	0	0.983562	0	0	0	0	0	0	0	0	0.139774	0.0983562	0.81126
Escherichia	0	0	1.50078	0	0	0	1.70183	7.38258	55.7181	0	7.3779	0	1.77236	3.07497	1.70042	13.8908	43.5362	1.85674	0	0	6.63033	7.32094	0.921972
Bifidobacterium	82.2541	0	0	0	0	0	30.2865	2.13545	0	1.08998	2.80917	7.88211	0	23.6171	17.7766	31.8222	2.54655	0	79.7265	29.2328	11.5766	19.5413	0.493829
Streptococcus	0	0	0	0	0	0	0	3.11357	0	2.70881	0	0	0.970983	0	0	1.08217	0	59.6489	0	0	0.582238	6.1702	0.360585
Moraxella	0	0	0	0	0	0	1.09406	0	0	5.16857	0	0	37.4091	0	0	0	0	0	0	0	0.626263	3.74091	0.420296
Bacteroides	0	0	0	0	4.23983	0	0	18.5273	8.81221	0	6.46701	36.1774	27.9235	29.7296	21.4376	11.5497	2.01636	0	1.13853	11.5602	3.15794	14.8	0.0206449
Faecalibacterium	0	0	0	0	0	0	0	0	6.56629	0	0	5.40789	1.10434	0	35.926	0	1.05111	0	0	26.0465	0.656629	6.95358	0.147275
Cutibacterium	0	0	0	0	0	0	0	0	0	1.06692	3.34469	1.4362	3.70557	26.2479	3.75218	0	0	6.0938	0	0	0.106692	4.45803	0.100755
Lactobacillus	0	0	0	0	0	0	0.967281	0	0	0	0	0	0	1.02011	0	1.1952	1.31562	2.01954	17.525	0	0.0967281	2.30755	0.212261
Clostridioides	0	0	0	0	0	0	1.7242	3.16196	1.4404	0	8.00624	13.0688	0	0	0	0	0	0	0	0	0.632656	2.1075	0.337385
Others	5.49847	2.64205	3.00734	2.14942	0.420496	1.57142	8.02846	5.45646	11.3467	2.16459	9.65258	10.6116	8.33587	5.60816	8.87756	6.85354	5.55369	6.78018	1.60992	10.0218	4.22854	7.39049	0.0329088
Bacillus	1.82938	0	2.01793	0	0	0	0	0	0	3.13004	0	4.0908	0	1.19257	0	3.96293	8.65015	3.81028	0	1.14301	0.697735	2.28497	0.119068
Acinetobacter	1.88492	0.580332	1.44428	0	0	0	3.27471	1.76049	0	4.7335	3.54564	3.62114	4.91367	3.02453	3.48129	2.60949	1.53373	8.59732	0	2.41097	1.36782	3.37378	0.035004
Flavonifractor	0	0	0	0	0	0	0	0	0	0	9.77294	10.5844	4.97243	0	0	3.0274	29.6676	0	0	15.1459	0	7.31706	0.0257522
Parabacteroides	0	0	0	0	0	0	0	0	0	0	0	0	2.40954	2.34121	0	11.5636	0	0	0	0	0	1.63144	0.171995
Akkermansia	0	0	0	0	0	0	0	0	0	0	10.1116	0	0	0	0	0	0	1.79514	0	0	0	1.19067	0.252496
Enterobacter	0	0	0	0	0	0	0	0	0	0	0	0	0	0	5.84686	0	0	0	0	0	0	0.584686	0.330565
Kurthia	0	0	0	0	0	0	0	0	0	0	0	5.15604	0	0	0	0	1.45368	0	0	0	0	0.660972	0.219812
Blautia	0	0	0	0	0	0	0	0	0	0	0	0	0	0	0	0	2.67533	0	0	0	0	0.267533	0.330565
Eubacterium	0	0	0	0	0	0	0	0	0	0	1.54739	0	0	0.990824	0	1.69716	0	0	0	0	0	0.423537	0.0732942
Alistipes	0	0	0	0	0	0	0	0	0	0	0	0	0	0	0	0	0	0	0	1.22597	0	0.122597	0.330565
Streptomyces	0	0	0	0	0	0	0	0	0	0	0	0	1.22227	0	0	0	0	0	0	0	0	0.122227	0.330565
Total (%)	100	100	100	100	100	100	100	100	100	100	100	100	100	100	100	100	100	100	100	100	100	100
Total (reads)	483445	483623	88837	1417146	1166280	512494	360960	777935	229783	66531	122122	33014	261861	67528	44405	211708	93778	25367	500280	111013

## Sheet: S8
Table S8. Relative abundance of bacteria at species level in metagenomic data
Species	PV1	PV2	PV3	PV4	PV5	PV6	PV7	PV8	PV9	PV10	HV1	HV2	HV3	HV4	HV5	HV6	HV7	HV8	HV9	HV10	MeanP	MeanH	MaxP	MaxH	P value
Bifidobacterium breve	83.6239	0	0	0	0	0	4.67163	0	0	0	3.20939	1.84569	0	4.90821	16.2371	25.2179	0	48.7359	68.0627	25.7741	8.82956	19.3991	83.6239	68.0627	0.353442
Escherichia coli	0	0	1.9323	0	0	0	1.87781	9.38383	49.6787	0	6.54451	0	1.48483	3.05625	1.29283	14.0359	44.1352	1.77924	0	0	6.28727	7.23288	49.6787	44.1352	0.886635
Moraxella osloensis	1.14889	0	0	0	0	0	1.6593	0	0	5.33449	0	0	41.8563	0	0	0	0	0	0	0	0.814268	4.18563	5.33449	41.8563	0.434749
Faecalibacterium prausnitzii	0	0	0	0	0	0	0	0	7.68899	0	0	6.29357	1.23658	0	36.6896	0	1.19781	0	0	29.3153	0.768899	7.47328	7.68899	36.6896	0.144997
Flavonifractor plautii	0	0	0	0	0	0	0	1.17857	0	0	11.3633	12.3178	5.5679	0	0	3.60227	33.8084	0	0	17.0467	0.117857	8.37064	1.17857	33.8084	0.027098
Cutibacterium acnes	0	0	0	0	0	0	1.30489	0	0	1.11686	3.82731	1.65162	4.11526	32.3031	3.76893	0	0	4.51727	0	1.03631	0.242175	5.12198	1.30489	32.3031	0.130467
Bacteroides dorei	0	0	0	0	6.72558	0	0	0	0	0	0	0	10.363	20.4769	3.93602	1.48698	0	0	0	0.978674	0.672558	3.72416	6.72558	20.4769	0.187928
Bacteroides vulgatus	0	0	0	0	0	0	0	13.0933	4.73779	0	0	17.7281	3.58143	2.28713	14.6649	0	0	0	0	6.97291	1.7831	4.52345	13.0933	17.7281	0.283704
Clostridioides difficile	0	0	0	0	0	0	2.61874	4.06644	1.68668	0	9.30914	15.2091	0	0	0	0	0	0	0	0	0.837186	2.45183	4.06644	15.2091	0.369634
Others	8.74191	8.95381	8.86233	2.89877	1.4775	2.31046	21.3831	11.6831	18.3116	9.73662	13.6073	13.6169	13.3234	14.3684	13.7226	15.0698	9.59438	11.472	3.96951	12.1441	9.43592	12.0888	21.3831	15.0698	0.265687
Bifidobacterium longum	0	0	0	0	0	0	2.93115	1.34984	0	0	0	3.01806	0	7.54549	1.0518	6.90935	1.03387	1.64568	14.7241	1.19193	0.428099	3.71203	2.93115	14.7241	0.0443463
Klebsiella pneumoniae	3.58137	82.2183	20.4704	0	0	0	0	4.21966	0	0	13.2361	0	0	0	0	3.8409	0	0	0	0	11.049	1.7077	82.2183	13.2361	0.273279
Bacteroides fragilis	0	0	0	0	0	0	0	1.62582	0	0	5.16041	4.23796	3.67755	7.19534	1.04906	7.78112	0	0	0	0	0.162582	2.91014	1.62582	7.78112	0.0129081
Veillonella parvula	0	0	30.8357	0	0	0	4.20065	0	0	66.615	5.0596	0	0	0	0	0	0	0	0	0	10.1651	0.50596	66.615	5.0596	0.18385
Bacillus clausii	1.84855	0	0.954221	0	0	0	0	0	0	2.07207	0	3.19629	0	0	0	4.3092	4.97369	1.24976	0	1.02824	0.487485	1.47572	2.07207	4.97369	0.158508
Acinetobacter junii	0	0	0	0	0	0	1.4139	0	0	2.33986	1.63198	1.75459	3.21652	2.41464	1.56948	1.73872	0	4.25014	0	1.47896	0.375376	1.8055	2.33986	4.25014	0.00852868
Enterococcus faecium	0	0	0	95.8046	91.7969	94.7387	5.12421	51.1992	0	1.16911	4.00996	0	1.61876	0	0	0	0	0	0	1.35793	33.9833	0.698665	95.8046	4.00996	0.0289474
Clostridium bolteae	0	0	0	0	0	0	25.3997	0	0	0	1.43035	0	3.04293	0	0	0	0	3.30567	0	0	2.53997	0.777895	25.3997	3.30567	0.502521
Mordavella sp. Marseille-P3756	0	0	0	0	0	0	0	0	2.69653	0	0	0	0	0	0	0	0	0	0	1.67493	0.269653	0.167493	2.69653	1.67493	0.75129
Enterococcus faecalis	0	1.52207	0	0	0	0	0	0	0	0	0	0	0	1.18404	0	0	0	1.33562	0	0	0.152207	0.251967	1.52207	1.33562	0.665497
Lachnospiraceae bacterium GAM79	0	0	0	0	0	0	0	0	1.56229	0	1.31768	0	0	0	0	0	0	0	0	0	0.156229	0.131768	1.56229	1.31768	0.906059
Haemophilus parainfluenzae	0	0	0	0	0	0	0	0	2.89831	0	0	0	0	0	0	0	0	1.18298	0	0	0.289831	0.118298	2.89831	1.18298	0.590456
Salmonella enterica	0	0	0	0	0	0	0	0	1.62399	0	0	1.13276	0	0	0	0	0	0	0	0	0.162399	0.113276	1.62399	1.13276	0.806871
Clostridium butyricum	0	0	18.9246	0	0	0	0	0	0	0	0	0	0	0	0	0	0	0	0	0	1.89246	0	18.9246	0	0.330565
Veillonella dispar	0	0	8.04647	0	0	0	0	0	0	6.15254	0	0	0	0	0	0	0	0	0	0	1.4199	0	8.04647	0	0.155216
Enterococcus casseliflavus	0	0	0	0	0	0	7.54002	0	0	0	0	0	0	0	0	0	0	0	0	0	0.754002	0	7.54002	0	0.330565
Klebsiella variicola	0	6.21822	0	0	0	0	0	0	0	0	0	0	0	0	0	0	0	0	0	0	0.621822	0	6.21822	0	0.330565
Enterococcus gallinarum	0	0	0	0	0	0	5.74102	0	0	0	0	0	0	0	0	0	0	0	0	0	0.574102	0	5.74102	0	0.330565
Enterococcus sp. HSIEG1	0	0	0	0	0	0	4.82501	0	0	0	0	0	0	0	0	0	0	0	0	0	0.482501	0	4.82501	0	0.330565
Shigella flexneri	0	0	0	0	0	0	0	0	4.7182	0	0	0	0	0	0	0	0	0	0	0	0.47182	0	4.7182	0	0.330565
Staphylococcus arlettae	0	0	3.77394	0	0	0	0	0	0	0	0	0	0	0	0	0	0	0	0	0	0.377394	0	3.77394	0	0.330565
Staphylococcus nepalensis	1.05535	1.08757	2.40941	0	0	0	0.982557	0	0	3.0926	0	0	0	0	0	0	0	0	0	0	0.862749	0	3.0926	0	0.0248989
Enterococcus hirae	0	0	0	1.29662	0	2.95088	0	0	0	0	0	0	0	0	0	0	0	0	0	0	0.42475	0	2.95088	0	0.185922
Anaerostipes hadrus	0	0	0	0	0	0	0	0	2.48594	0	0	0	0	0	0	0	0	0	0	0	0.248594	0	2.48594	0	0.330565
Staphylococcus cohnii	0	0	1.64603	0	0	0	1.67441	0	0	2.37088	0	0	0	0	0	0	0	0	0	0	0.569132	0	2.37088	0	0.0706373
Bacillus cereus	0	0	2.14461	0	0	0	0	0	0	0	0	0	0	0	0	0	0	0	0	0	0.214461	0	2.14461	0	0.330565
Enterococcus sp. FDAARGOS_375	0	0	0	0	0	0	1.96747	0	0	0	0	0	0	0	0	0	0	0	0	0	0.196747	0	1.96747	0	0.330565
Faecalitalea cylindroides	0	0	0	0	0	0	0	0	1.91098	0	0	0	0	0	0	0	0	0	0	0	0.191098	0	1.91098	0	0.330565
Clostridium sphenoides	0	0	0	0	0	0	1.38087	0	0	0	0	0	0	0	0	0	0	0	0	0	0.138087	0	1.38087	0	0.330565
Bacteroides uniformis	0	0	0	0	0	0	0	1.24005	0	0	0	0	0	0	0	0	0	0	0	0	0.124005	0	1.24005	0	0.330565
Clostridium saccharolyticum	0	0	0	0	0	0	1.20106	0	0	0	0	0	0	0	0	0	0	0	0	0	0.120106	0	1.20106	0	0.330565
Enterococcus sp. CR-Ec1	0	0	0	0	0	0	1.08874	0	0	0	0	0	0	0	0	0	0	0	0	0	0.108874	0	1.08874	0	0.330565
Lachnoclostridium sp. YL32	0	0	0	0	0	0	1.0137	0	0	0	0	0	0	0	0	0	0	0	0	0	0.10137	0	1.0137	0	0.330565
Cloacibacterium normanense	0	0	0	0	0	0	0	0.960304	0	0	0	0	0	0	0	0	0	0	0	0	0.0960304	0	0.960304	0	0.330565
Akkermansia muciniphila	0	0	0	0	0	0	0	0	0	0	11.3752	0	0	0	0	0	0	1.57413	0	0	0	1.29493	0	11.3752	0.267188
Staphylococcus warneri	0	0	0	0	0	0	0	0	0	0	2.20008	0	0	0	0	0	0	0	0	0	0	0.220008	0	2.20008	0.330565
Staphylococcus pasteuri	0	0	0	0	0	0	0	0	0	0	1.78853	0	0	0	0	0	0	0	0	0	0	0.178853	0	1.78853	0.330565
Staphylococcus epidermidis	0	0	0	0	0	0	0	0	0	0	1.58453	0	0	0	0	0	0	0	0	0	0	0.158453	0	1.58453	0.330565
Bacteroides ovatus	0	0	0	0	0	0	0	0	0	0	1.23703	0	0	0	0	0	0	0	0	0	0	0.123703	0	1.23703	0.330565
Eubacterium callanderi	0	0	0	0	0	0	0	0	0	0	1.06387	0	0	0	0	1.94011	0	0	0	0	0	0.300397	0	1.94011	0.170959
Oscillibacter sp. PEA192	0	0	0	0	0	0	0	0	0	0	1.04371	1.07335	0	0	0	0	0	0	0	0	0	0.211706	0	1.07335	0.150998
Bacteroides thetaiotaomicron	0	0	0	0	0	0	0	0	0	0	0	8.40067	5.57629	0	0	0	1.95669	0	0	0	0	1.59336	0	8.40067	0.108488
Kurthia sp. 11kri321	0	0	0	0	0	0	0	0	0	0	0	6.00048	0	0	0	0	1.65657	0	0	0	0	0.765705	0	6.00048	0.221411
Clostridiales bacterium CCNA10	0	0	0	0	0	0	0	0	0	0	0	2.52297	0	0	1.78038	1.05592	1.64335	0	0	0	0	0.700263	0	2.52297	0.0346106
Streptomyces sp. ICC4	0	0	0	0	0	0	0	0	0	0	0	0	1.33924	0	0	0	0	0	0	0	0	0.133924	0	1.33924	0.330565
Bifidobacterium bifidum	0	0	0	0	0	0	0	0	0	0	0	0	0	1.64147	0	1.24352	0	11.701	0	0	0	1.4586	0	11.701	0.222417
Parabacteroides sp. CT06	0	0	0	0	0	0	0	0	0	0	0	0	0	1.63944	0	2.19185	0	0	0	0	0	0.383129	0	2.19185	0.15593
Bacteroides caecimuris	0	0	0	0	0	0	0	0	0	0	0	0	0	0.979618	0	0	0	0	0	0	0	0.0979618	0	0.979618	0.330565
Enterobacter cloacae	0	0	0	0	0	0	0	0	0	0	0	0	0	0	3.24304	0	0	0	0	0	0	0.324304	0	3.24304	0.330565
Acinetobacter baumannii	0	0	0	0	0	0	0	0	0	0	0	0	0	0	0.994275	0	0	0	0	0	0	0.0994275	0	0.994275	0.330565
Parabacteroides distasonis	0	0	0	0	0	0	0	0	0	0	0	0	0	0	0	3.96367	0	0	0	0	0	0.396367	0	3.96367	0.330565
Enterococcus gilvus	0	0	0	0	0	0	0	0	0	0	0	0	0	0	0	3.17466	0	0	0	0	0	0.317466	0	3.17466	0.330565
Bifidobacterium adolescentis	0	0	0	0	0	0	0	0	0	0	0	0	0	0	0	2.43807	0	0	0	0	0	0.243807	0	2.43807	0.330565
Streptococcus gallolyticus	0	0	0	0	0	0	0	0	0	0	0	0	0	0	0	0	0	7.25052	0	0	0	0.725052	0	7.25052	0.330565
Lactobacillus paracasei	0	0	0	0	0	0	0	0	0	0	0	0	0	0	0	0	0	0	10.0389	0	0	1.00389	0	10.0389	0.330565
Lactobacillus casei	0	0	0	0	0	0	0	0	0	0	0	0	0	0	0	0	0	0	1.78281	0	0	0.178281	0	1.78281	0.330565
Lactobacillus rhamnosus	0	0	0	0	0	0	0	0	0	0	0	0	0	0	0	0	0	0	1.42197	0	0	0.142197	0	1.42197	0.330565
